# Supplementary material for: Myc and Miz-1 have coordinate genomic functions including targeting Hox genes in human embryonic stem cells
Source: Epigenetics Chromatin. 2011 Nov 4;4:20. doi: 10.1186/1756-8935-4-20 (PMC3226433; doi:10.1186/1756-8935-4-20)
Supplement: Additional file 1 — Tables S1 to S5. Table S1. Miz-1 direct targets. Table S2. Myc direct targets. Table S3. Miz-1 and Myc targets. Table S4. Myc knockdown gene expression changes. Table S5. Miz-1 knockdown gene expression changes. [file 1756-8935-4-20-S1.XLS]

## Sheet: Table S1 Miz-1 direct targets
Table S1	Miz-1 direct targets in hESC	Miz-1 direct targets with AcH3K9 and/or H3K4me3	Miz-1 direct targets without AcH3K9 and H3K4me3	Miz-1 targets with H3K27me3	Miz-1 direct targets without AcH3K9 and/orH3K4me3 and with H3K27me3	Miz-1 targets with AcH3K9 and/or H3K4me3 and with H3K27me3
	734 genes	553 genes	181 genes	81 genes (out of 734)	45 genes (out of 181)	36 genes ( out of 553)
	PLCXD1	PLCXD1	ABCB10	ADHFE1	ADRB1	ADHFE1
	DCP1B	DCP1B	ADRB1	AMIGO2	AK5	AMIGO2		Note: The list of genes enriched in H3K27me3 was taken from the manuscript "Whole Genome Analysis of Histone H3 Lysine 4 and Lysine 27 Methylation in Human Embryonic Stem Cells" by Guangjin Pan, Shulan Tian, Jeff Nie, Chuhu Yang, Victor Ruotti, Hairong Wei, Gudrun A. Jonsdottier, Ron Stewart and James Thomson, Cell Stem Cell, 2007
	NANOG	NANOG	AFF2	CALCR	BMPER	CALCR
	NANOGP8	NANOGP8	AK5	CART1	C1QL3	CART1
	PDE3A	KRAS	AMY1A	CBX8	C1QL4	CBX8
	KIAA0528	CCDC59	AMY1B	CHRNB1	C20orf103	CHRNB1
	KRAS	C12orf26	ANXA9	DCBLD1	CDC42EP3	DCBLD1
	CCDC59	CART1	APOF	DCHS1	COCH	DCHS1
	C12orf26	CEP290	AR	DUSP6	EPHB3	DUSP6
	CART1	TMTC3	ASAH2	FLRT2	FLJ20366	FLRT2
	CEP290	GALNT4	BATF2	GSC	FOXC1	GSC
	TMTC3	WDR51B	BCMO1	HES7	GABRB2	HES7
	GALNT4	PRDM4	BMPER	ID2	GPHN	ID2
	WDR51B	TAOK3	C10orf54	KIAA1853	HAND2	KIAA1853
	PRDM4	SUDS3	C10orf77	LGR5	HOXB2	LGR5
	TAOK3	N/A	C1QL3	LRFN5	HS3ST4	LRFN5
	SUDS3	STAT2	C1QL4	LRP12	IRX5	LRP12
	N/A	DPH1	C20orf103	MAP7	KCNK3	MAP7
	STAT2	ZNHIT3	C20orf160	MEIS2	KCNK9	MEIS2
	DPH1	PSMD3	C21orf25	MXI1	KCNV1	MXI1
	RTN4RL1	MRPS23	C3orf51	PAX6	LOC129607	PAX6
	ZNHIT3	TEX2	C9orf45	PCDH17	MEIS1	PCDH17
	PSMD3	CBX8	CACNA1I	PCDH7	MEOX2	PCDH7
	MRPS23	HEXDC	CASKIN1	PDE4A	NR2E1	PDE4A
	TEX2	FLJ22222	CDC42EP3	PHLPP	OSR2	PHLPP
	CBX8	RPL22	CDH23	PLXNA2	OTP	PLXNA2
	HEXDC	FLJ46380	CDK5R1	PSMA1	PAX2	PSMA1
	FLJ22222	PGD	CEACAM19	RASGRF1	PAX3	RASGRF1
	RPL22	PEX14	CHD9	RGMA	PAX7	RGMA
	FLJ46380	DFFA	CITED1	SCP2	PCDH8	SCP2
	PGD	VPS13D	CNP	SHOX2	PHACTR3	SHOX2
	PEX14	YARS	COCH	SYNE2	RTN4RL1	SYNE2
	DFFA	S100PBP	COL16A1	TBX3	SLC32A1	TBX3
	VPS13D	MRPS15	CRYBA1	TRIM7	SMOX	TRIM7
	YARS	EIF2B3	CSNK1G2	ZIC5	SNIP	ZIC5
	S100PBP	RAD54L	CSPG3	ZNF664	SSTR2	ZNF664
	MRPS15	C1orf165	CTBP2	ADRB1	SYT5
	EIF2B3	SCP2	CYBRD1	AK5	T
	RAD54L	LMO4	CYP20A1	BMPER	TFAP2A
	C1orf165	HFM1	CYP2W1	C1QL3	TLX1
	SCP2	AP4B1	DDR2	C1QL4	TPK1
	LMO4	DCLRE1B	DIXDC1	C20orf103	VAX2
	HFM1	HIPK1	DKFZP564B147	CDC42EP3	VIPR2
	AP4B1	ZA20D1	DKFZp761D1918	COCH	ZADH2
	DCLRE1B	VPS72	DKFZp761I2123	EPHB3	ZIC4
	HIPK1	HDGF	DLX5	FLJ20366
	ZA20D1	VAMP4	DUSP7	FOXC1
	VPS72	RASAL2	ELF5	GABRB2
	HDGF	C1orf80	ENTPD3	GPHN
	DDR2	C1orf58	EPHB3	HAND2
	VAMP4	TAF5L	FADS3	HOXB2
	RASAL2	KIAA0133	FAM3D	HS3ST4
	LAMC2	LOC643983	FAM83A	IRX5
	C1orf80	RAF1	FLJ20035	KCNK3
	C1orf58	ZFYVE20	FLJ20366	KCNK9
	TAF5L	GORASP1	FLJ35348	KCNV1
	KIAA0133	TTC21A	FLJ40292	LOC129607
	PRRT3	CCDC12	FLJ41046	MEIS1
	LOC643983	NBEAL2	FLJ45340	MEOX2
	RAF1	GBE1	FLJ46020	NR2E1
	ZFYVE20	CEP70	FNDC6	OSR2
	GORASP1	TFDP2	FOXC1	OTP
	TTC21A	SR140	GABRB2	PAX2
	CCDC12	RSRC1	GALNTL4	PAX3
	NBEAL2	SHOX2	GLI2	PAX7
	GBE1	SNRPB2	GLT25D1	PCDH8
	CEP70	CSRP2BP	GNAL	PHACTR3
	TFDP2	DYNLRB1	GNE	RTN4RL1
	SR140	AURKA	GPHN	SLC32A1
	RSRC1	CSTF1	GRK1	SMOX
	SHOX2	GBL	HAND2	SNIP
	EPHB3	FLJ11151	HDAC11	SSTR2
	SNRPB2	RPS15A	HOXB2	SYT5
	CSRP2BP	FLJ21816	HOXB6	T
	C20orf160	DCTN5	HOXC13	TFAP2A
	DYNLRB1	JMJD5	HOXD1	TLX1
	AURKA	GNAO1	HS3ST4	TPK1
	CSTF1	FLJ13912	HSPA1A	VAX2
	GBL	LYPLA3	IER5L	VIPR2
	FLJ11151	EXOC2	IRX5	ZADH2
	RPS15A	RP11-506K6.3	KCNK3	ZIC4
	FLJ21816	RANBP9	KCNK9
	DCTN5	FKBPL	KCNN3
	JMJD5	CREBL1	KCNV1
	GNAO1	RNF8	KIAA0528
	FLJ13912	LOC643749	KLK8
	LYPLA3	REV3L	KRT13
	EXOC2	RWDD1	KRTAP10-12
	RP11-506K6.3	FAM54A	LAMC2
	RANBP9	MAP7	LARP5
	FKBPL	SOS1	LASS2
	CREBL1	PPM1B	LDLRAD1
	RNF8	PEX13	LDLRAP1
	LOC643749	FLJ32312	LOC126860
	REV3L	TGOLN2	LOC128192
	RWDD1	TMEM87B	LOC129607
	FAM54A	LOC642340	LOC153561
	MAP7	C2orf25	LOC196549
	FLJ41046	RIF1	LOC23117
	SOS1	LOC644870	LOC283514
	PPM1B	WDR12	LOC285382
	PEX13	ALS2CR8	LOC286334
	FLJ32312	PIP5K3	LOC388279
	TGOLN2	ZNFN1A2	LOC642341
	TMEM87B	KIAA1853	LOC642540
	GLI2	KIAA1018	LOC643036
	LOC642340	MEIS2	LOC643514
	C2orf25	LOC644949	LOC643911
	RIF1	INOC1	LOC644690
	LOC644870	LACTB	LOC644748
	WDR12	SNRPA1	LOC644916
	ALS2CR8	RHOBTB2	LOC645281
	CYP20A1	DCTN6	LOC646854
	PIP5K3	TCEA1	LOC90639
	ZNFN1A2	LRP12	LRRK1
	NPPC	C8orf32	MAN2A2
	KIAA1853	ATAD2	MEIS1
	KIAA1018	VPS28	MEOX2
	MEIS2	TBC1D14	MYBPC2
	LOC644949	COPS4	MYEOV
	INOC1	LSM5	NALP4
	LACTB	KIAA0241	NBLA00301
	THSD4	DKFZP564O0523	NCF2
	SNRPA1	PEX1	NPPC
	RHOBTB2	CPSF4	NR2E1
	DCTN6	PTCD1	OAS1
	TCEA1	ST7	OSR2
	LRP12	NDUFA5	OTP
	C8orf32	KIAA0265	PALLD
	ATAD2	HIPK2	PAX2
	VPS28	LOC653052	PAX3
	TBC1D14	TBXAS1	PAX7
	COPS4	ARHGEF5	PCDH8
	TRAM1L1	OR2A20P	PDE3A
	SLC9A3R1	UBAP2L	PHACTR3
	LOC90639	C1orf43	PPAPDC1A
	CYP2W1	KIAA1432	PPP1R16B
	LSM5	SET	PRRT3
	KIAA0241	POMT1	REXO1L1
	DKFZP564O0523	SURF6	REXO1L3P
	PEX1	DNM2	RLBP1
	DLX5	TRMT1	RNASEL
	CPSF4	BTBD14B	RP5-1054A22.3
	PTCD1	PDCD5	RPA4
	ST7	ZNF524	RTN4RL1
	NDUFA5	MORC2	SLC30A10
	KIAA0265	TUG1	SLC32A1
	HIPK2	FBXO7	SLC35C1
	LOC653052	HMG2L1	SLC4A2
	TBXAS1	CASP3	SLC6A8
	ARHGEF5	FLJ33167	SLC9A3R1
	OR2A20P	TSHZ3	SMOX
	UBAP2L	LRFN3	SMYD1
	C1orf43	PSMA1	SNAG1
	LOC642540	PEX16	SNIP
	KIAA1432	GYLTL1B	SPTBN2
	GNE	FLJ20294	SRGAP3
	SET	LOC646649	SST
	IER5L	HEAB	SSTR2
	POMT1	PCNXL3	SYT5
	SURF6	MAP3K11	T
	FLJ35348	DYNC2H1	TDRD5
	DNM2	LOC143941	TFAP2A
	TRMT1	TMEM25	TFF1
	BTBD14B	FBXL15	THSD4
	CSPG3	PSD	TLX1
	PDCD5	TXNL2	TMEM132B
	ZNF524	PCDH17	TMEM134
	MORC2	GNG5	TPK1
	TUG1	SPATA1	TRAM1L1
	FBXO7	C14orf125	TSHZ2
	HMG2L1	C14orf112	UNQ5830
	CASP3	LYSMD3	VAX2
	FLJ33167	ARSK	VIPR2
	TSHZ3	KIAA0372	VWA2
	LRFN3	STARD4	WDR45L
	PSMA1	DCTN4	WDR47
	PEX16	CLK4	ZADH2
	GYLTL1B	SPAST	ZDHHC11
	FLJ20294	CCBL1	ZIC1
	LOC646649	LRRC8A	ZIC4
	HEAB	MGC12981
	BATF2	IMP4
	PCNXL3	PIAS2
	MAP3K11	SERPINB8
	TMEM134	CCT8
	DYNC2H1	C21orf7
	LOC143941	WDR60
	TMEM25	PARP1
	CDH23	HLA-DOA
	C10orf54	SYNGAP1
	FBXL15	CUTA
	PSD	TMBIM4
	CTBP2	MGC16169
	TXNL2	SCYE1
	PCDH17	LOC115098
	GNG5	CECR1
	SPATA1	AGA
	C14orf125	LOC285500
	GPHN	RP1-112K5.2
	C14orf112	ZDHHC15
	SNAG1	C14orf122
	LYSMD3	RNF31
	ARSK	ZFHX4
	KIAA0372	KCTD15
	STARD4	DIP2A
	DCTN4	RABGAP1L
	CLK4	GLDC
	HOXB2	SNRPN
	SPAST	CSNK1A1
	PAX3	ALKBH8
	LDLRAP1	ANAPC10
	CCBL1	ABCE1
	LRRC8A	CAV1
	MGC12981	MAP3K3
	IMP4	FUT10
	PIAS2	LGR5
	SERPINB8	PSME3
	ZADH2	SLC35B3
	APOF	C20orf50
	CCT8	C20orf133
	C21orf7	ALS2
	WDR60	ANKS1A
	PARP1	TAF11
	HLA-DOA	LOC84661
	SYNGAP1	WDR13
	CUTA	GGPS1
	TMBIM4	ARID4B
	MGC16169	KLHDC3
	SCYE1	DCBLD1
	LOC115098	C11orf67
	CECR1	HBXAP
	TFAP2A	C14orf24
	AGA	TUBB2A
	LOC285500	SETD1B
	RP1-112K5.2	LOC338799
	ZDHHC15	ISG20L2
	C14orf122	C1orf66
	RNF31	FLJ21839
	ZFHX4	FAM86B1
	KCTD15	PIP5K1A
	TSHZ2	RAB33B
	C1QL3	ABCC5
	DKFZp761I2123	ZIC5
	TPK1	GLCE
	DIP2A	BIN3
	RABGAP1L	RUFY3
	GLDC	SMO
	SNRPN	FLJ10292
	MYEOV	RLF
	CSNK1A1	SLTM
	ABCB10	PSMC2
	ALKBH8	ZRF1
	ANAPC10	EDG2
	ABCE1	RASGRF1
	CAV1	SART2
	MAP3K3	FST
	FUT10	PCDH1
	LOC643514	MAT2A
	LGR5	TIGD3
	PSME3	MRPL39
	HS3ST4	MBTD1
	SLC35B3	GSC
	C20orf50	MGC9850
	C20orf133	POLR1D
	ALS2	UCHL1
	ANKS1A	RAB13
	TAF11	RPS27
	LOC84661	TMEM106B
	WDR13	VSNL1
	RPA4	AP1M1
	GGPS1	CNOT1
	ARID4B	KIAA0090
	C20orf103	C1orf33
	UNQ5830	SESN2
	KLHDC3	IGFBP2
	DCBLD1	DLG2
	RNASEL	CBWD3
	C11orf67	CBWD1
	HBXAP	IRF3
	GRK1	MARK3
	C14orf24	ADSL
	CASKIN1	PCDH7
	TUBB2A	RNF44
	LOC128192	PPP1R10
	CEACAM19	MRPS18B
	SETD1B	POU5F1
	LOC338799	COL21A1
	ISG20L2	C6orf166
	C1orf66	DNAJC16
	FLJ20366	CASP9
	FLJ21839	FDPS
	FAM86B1	C1D
	PAX7	NFE2L2
	PIP5K1A	NADSYN1
	SRGAP3	DHCR7
	REXO1L1	LOC387787
	RAB33B	MGC12965
	ABCC5	MXI1
	ELF5	CS
	LASS2	LOC645321
	SLC32A1	ESRRG
	ZIC5	PAX6
	GLCE	C20orf18
	BIN3	RPL7
	RUFY3	RDH10
	SMO	HACE1
	FLJ10292	USP37
	RLF	RQCD1
	DUSP7	ID2
	CRYBA1	LOC92691
	SLTM	PECR
	COCH	RP2
	PSMC2	TNFSF5IP1
	ZRF1	CEP76
	EDG2	KLF8
	RASGRF1	FBL
	SART2	EFHC1
	LOC126860	VEZT
	FST	FGD6
	PCDH1	TMTC2
	MAT2A	FNBP1
	TIGD3	LOC646236
	MRPL39	FLRT2
	MBTD1	MRPL36
	C1QL4	TCERG1
	CHD9	SPATA5L1
	GSC	AADAT
	RP5-1054A22.3	ZNF664
	ADRB1	SNX27
	LOC645281	ARHGEF2
	MGC9850	NLGN1
	POLR1D	PCYT1A
	SYT5	LOC401019
	UCHL1	CPAMD8
	RAB13	ZNF566
	RPS27	RAB3C
	NCF2	PDIA3
	WDR47	LOC440278
	TMEM106B	DDX28
	VSNL1	DUS2L
	PHACTR3	EEF1E1
	AP1M1	LOC653301
	CNOT1	FLJ45187
	KIAA0090	TAF12
	C1orf33	RBMXL1
	SESN2	RP11-82K18.3
	IGFBP2	EYA3
	DLG2	TGFB2
	C10orf77	SLC35D2
	CBWD3	HNRPD
	CBWD1	RP11-308B5.5
	IRF3	PHF12
	MARK3	RP11-50D16.3
	ADSL	C13orf23
	PCDH7	PTPRU
	WDR45L	AXUD1
	RNF44	HIST1H4A
	PPP1R10	HIST1H1A
	MRPS18B	PRRT1
	POU5F1	PPT2
	COL21A1	LOC653033
	C6orf166	MLLT6
	DNAJC16	RPS6KB2
	CASP9	C13orf10
	FDPS	SAP18
	C1D	VANGL2
	NFE2L2	ELOVL7
	NADSYN1	YTHDF1
	DHCR7	RGMA
	GALNTL4	GAN
	LOC387787	THY1
	MGC12965	CHRNB1
	MXI1	FAM69A
	CS	EPB41
	LOC645321	KIAA0863
	ESRRG	TARSL2
	VAX2	STAG2
	PAX6	CUL1
	C20orf18	C11orf51
	RPL7	CUGBP2
	RDH10	SNTG2
	HACE1	WDFY1
	SSTR2	LOC283392
	VIPR2	TRHDE
	C3orf51	TBX3
	ZIC4	FSTL1
	ZIC1	CXorf15
	USP37	LOC201895
	RQCD1	LCMT1
	ID2	KIF18A
	LOC92691	METT5D1
	PECR	PHTF1
	RP2	ZNF574
	CSNK1G2	MYL3
	RLBP1	PISD
	OTP	SLBP
	LOC642341	FLJ14803
	TNFSF5IP1	LOC136263
	CEP76	SALL1
	TDRD5	HIST1H4H
	ASAH2	MRPL2
	KLF8	KLC4
	FBL	CUL7
	EFHC1	CDC5L
	FLJ46020	LASP1
	VEZT	C14orf124
	FGD6	FLJ16124
	TMTC2	PDE4A
	FNBP1	TARBP2
	LOC646236	MAP3K12
	FLRT2	HIC2
	MRPL36	IREB2
	TCERG1	CPZ
	SPATA5L1	CBLL1
	AADAT	ZFPL1
	ZNF664	LOC57146
	PPAPDC1A	KIF13A
	SNX27	BOK
	ARHGEF2	CCDC96
	NLGN1	PKNOX2
	PCYT1A	NFATC3
	MEIS1	LOC441136
	CYBRD1	SLC7A8
	LOC401019	LRFN5
	CPAMD8	TMCO1
	ZNF566	MGC26856
	RAB3C	CAPS2
	GABRB2	SCARB2
	LOC153561	C11orf63
	PDIA3	BPGM
	LOC440278	HSPC268
	DDX28	ATP11A
	DUS2L	CIAPIN1
	EEF1E1	COQ9
	MEOX2	HMGN4
	FLJ45340	PHLPP
	AFF2	ARL15
	TMEM132B	RPL23
	LOC653301	LOC654434
	FLJ45187	ITGAV
	TAF12	CHEK2
	RBMXL1	GLI1
	RP11-82K18.3	STIM2
	EYA3	AMOTL1
	TGFB2	KCNIP2
	FNDC6	TNS3
	SLC35D2	SMURF1
	CACNA1I	CLDN9
	HNRPD	LOC653693
	FLJ20035	ABT1
	T	DPF3
	RP11-308B5.5	TRIM7
	PHF12	ZNF284
	RP11-50D16.3	ZNF540
	C13orf23	LOC646051
	PTPRU	COG2
	AXUD1	PRDX1
	GNAL	FXR1
	OSR2	IPO8
	HIST1H4A	AMIGO2
	HIST1H1A	FAH
	PRRT1	TTC23
	PPT2	LRRC28
	LOC653033	C20orf39
	MLLT6	CCNG2
	RPS6KB2	ARRB1
	PAX2	DEAF1
	PCDH8	PREP
	C13orf10	HIST1H4E
	SAP18	SGTA
	VANGL2	NDEL1
	NALP4	SMCR7
	ELOVL7	FLII
	YTHDF1	CA14
	RGMA	ST3GAL6
	LOC643036	LOC644377
	GAN	PDCD10
	FOXC1	RRS1
	THY1	ADHFE1
	CHRNB1	TMEM66
	FAM69A	GALNACT-2
	EPB41	FLJ44313
	OAS1	POLR2C
	KIAA0863	CCNB1
	TARSL2	GABRA1
	STAG2	TGFBR1
	CUL1	AKAP8L
	C11orf51	ZNF585B
	CUGBP2	ZNF593
	LOC283514	FZD3
	SNTG2	FBXO16
	WDFY1	SSH1
	LOC283392	XRCC6BP1
	TRHDE	KBTBD6
	TBX3	PLK1
	FSTL1	RXRB
	SST	HIST1H2AE
	ZDHHC11	HIST1H2BG
	CXorf15	BAT5
	REXO1L3P	C6orf21
	LOC201895	HIST1H4D
	LCMT1	TRERF1
	KIF18A	LOC653802
	METT5D1	TSPYL1
	SMYD1	SGTB
	AK5	NLN
	PHTF1	KIAA1161
	ZNF574	C19orf31
	ENTPD3	HAAO
	MYL3	PTPN4
	PISD	LOC645955
	SLBP	ZFHX1B
	FLJ14803	SMYD4
	LOC136263	RPA1
	SALL1	PLXNA2
	HIST1H4H	DCHS1
	MRPL2	LRP5
	KLC4	KCR1
	CUL7	CALCR
	CDC5L	SYNE2
	NR2E1	LOC283932
	LASP1	FBXL19
	C14orf124	ADAMTS6
	FLJ16124	ZNF452
	PDE4A	ZNF20
	TARBP2	HES7
	MAP3K12	ZNF207
	HIC2	MRPL20
	IREB2	CDC20
	LOC644916	YOD1
	LRRK1	PFKFB2
	CPZ	KIAA1794
	CBLL1	CA2
	DIXDC1	NEIL2
	ZFPL1	QDPR
	LOC57146	LOC645104
	LOC388279	RNPC2
	IRX5	DUSP6
	LOC643911	LTA4H
	KIF13A	GPBP1
	BOK	TRAP1
	SLC30A10	LSM2
	CCDC96	C6orf182
	PKNOX2	SESN1
	FADS3	ITIH5
	LOC644690	SPRYD4
	VWA2	SHMT2
	NFATC3	C21orf6
	LOC441136	AGPAT1
	SLC7A8	RNF5
	LRFN5	ZNF323
	HOXD1	WDR5
	KCNK3
	TMCO1
	MGC26856
	CAPS2
	SCARB2
	C11orf63
	LOC646854
	BMPER
	BPGM
	HSPC268
	ATP11A
	CIAPIN1
	COQ9
	HMGN4
	PHLPP
	ARL15
	RPL23
	LOC654434
	KLK8
	ITGAV
	CHEK2
	HOXC13
	GLI1
	MAN2A2
	STIM2
	AMOTL1
	KCNIP2
	TNS3
	SMURF1
	CLDN9
	LOC653693
	BCMO1
	ABT1
	DPF3
	TRIM7
	C21orf25
	ZNF284
	MYBPC2
	DKFZp761D1918
	ZNF540
	CDC42EP3
	LOC646051
	COG2
	PRDX1
	FXR1
	IPO8
	AMIGO2
	FAH
	TTC23
	LRRC28
	KCNK9
	C20orf39
	CCNG2
	PALLD
	NBLA00301
	ARRB1
	DEAF1
	PREP
	HIST1H4E
	LOC286334
	TFF1
	SGTA
	NDEL1
	KRT13
	SMCR7
	FLII
	CA14
	ST3GAL6
	LOC644377
	PDCD10
	RRS1
	ADHFE1
	TMEM66
	HAND2
	GALNACT-2
	FLJ44313
	POLR2C
	CCNB1
	GABRA1
	TGFBR1
	AKAP8L
	ZNF585B
	ZNF593
	ANXA9
	HDAC11
	FZD3
	FBXO16
	KCNV1
	SSH1
	XRCC6BP1
	SLC35C1
	DKFZP564B147
	KBTBD6
	PLK1
	SLC6A8
	LOC23117
	RXRB
	HIST1H2AE
	HIST1H2BG
	BAT5
	C6orf21
	HIST1H4D
	TRERF1
	LOC653802
	TSPYL1
	SGTB
	NLN
	KIAA1161
	C19orf31
	HAAO
	PTPN4
	LOC645955
	ZFHX1B
	SNIP
	SMYD4
	RPA1
	KCNN3
	PLXNA2
	FAM3D
	FAM83A
	CITED1
	DCHS1
	SPTBN2
	LRP5
	LARP5
	KCR1
	CALCR
	SYNE2
	LOC283932
	FBXL19
	ADAMTS6
	ZNF452
	ZNF20
	GLT25D1
	HES7
	ZNF207
	COL16A1
	MRPL20
	CDC20
	YOD1
	PFKFB2
	AR
	LOC285382
	KIAA1794
	CA2
	NEIL2
	TLX1
	QDPR
	LOC645104
	RNPC2
	PPP1R16B
	DUSP6
	LTA4H
	GPBP1
	TRAP1
	LSM2
	HSPA1A
	C6orf182
	SESN1
	LOC644748
	C9orf45
	LOC129607
	CDK5R1
	CNP
	HOXB6
	AMY1B
	AMY1A
	LDLRAD1
	ITIH5
	LOC196549
	SMOX
	SLC4A2
	SPRYD4
	SHMT2
	KRTAP10-12
	C21orf6
	AGPAT1
	RNF5
	ZNF323
	WDR5
	FLJ40292

## Sheet: Table S2 Myc direct targets
Table S2	Myc direct targets in hESC	Myc direct targets with AcH3K9 and/or H3K4me3	Myc direct targets without AcH3K9 and H3K4me3
	3498 genes	2319 genes	1179genes
	15E1.2	15E1.2	KRTAP5-6
	76P	76P	ZNF312
	7A5	7A5	HOXC11
	AAMP	AAMP	SPRR1A
	AANAT	AANAT	CD4
	AARSL	AARSL	PDZD2
	AATK	ABCB8	LOC644530
	ABCA3	ABCC1	LOC51152
	ABCB8	ABCD1	CPLX2
	ABCC1	ABCF3	LOC389833
	ABCC12	ABCG1	SPRR1B
	ABCD1	ABHD1	OR1I1
	ABCF3	ABHD14A	LOC440157
	ABCG1	ABHD14B	ENTPD8
	ABHD1	ABHD7	GRM6
	ABHD14A	ABLIM2	CCL4L2
	ABHD14B	ACCN1	LOC284757
	ABHD7	ACIN1	FLJ90166
	ABLIM2	ACLY	LOC653571
	ACCN1	ACO2	SPANXB2
	ACE	ACOT11	SLC5A5
	ACIN1	ACOT7	VAMP5
	ACLY	ACSL6	TNP2
	ACO2	ACSS2	GRASP
	ACOT11	ACTN3	SFTPB
	ACOT7	ACTR1B	TESSP5
	ACOX2	ADA	CML2
	ACR	ADAMTS14	ZNF595
	ACSL6	ADAMTS6	LOC645341
	ACSS1	ADAMTSL4	MGC16703
	ACSS2	ADAR	OR4B1
	ACTA2	ADCK2	PRAMEF6
	ACTL7B	ADCK4	IGHG1
	ACTN3	ADPRHL2	UGT1A1
	ACTR1B	ADRBK1	LOC158318
	ACVRL1	AFAP	CST11
	ADA	AFF3	CEACAM5
	ADAM30	AGRP	DPEP1
	ADAMTS14	AGTRL1	VAX1
	ADAMTS6	AHDC1	PLEK
	ADAMTSL3	AHSA2	LOC644539
	ADAMTSL4	AIG1	NFIC
	ADAR	AKAP13	ONECUT2
	ADARB2	AKAP8	FABP1
	ADCK2	AKAP8L	GJB5
	ADCK4	AKNA	ECM1
	ADCY4	AKR1B1	LELP1
	ADCYAP1R1	AKT1	OLFML1
	ADPRHL1	ALDH18A1	HBM
	ADPRHL2	ALDH1L1	GATA2
	ADRA1D	ALDH6A1	LOC642356
	ADRBK1	ALDOC	FOXF2
	AFAP	ALKBH2	OR5BU1
	AFF3	ALKBH4	ARR3
	AGRP	ALKBH5	LOC388503
	AGTRL1	ALKBH6	ZNF667
	AGXT	ALKBH8	FLJ36131
	AHDC1	ALS2	MX1
	AHSA2	ALS2CR8	KRTAP10-3
	AIFL	AMFR	S100B
	AIG1	AMMECR1	DKFZp547E087
	AIRE	AMPD2	LL22NC01-81G9.2
	AKAP13	ANAPC11	TLR9
	AKAP4	ANAPC5	TMPRSS6
	AKAP8	ANG	CLDN2
	AKAP8L	ANGPTL2	FLJ44815
	AKNA	ANGPTL6	ASB12
	AKR1B1	ANK1	HOXD13
	AKR1CL1	ANKFY1	FOXC1
	AKR1CL2	ANKMY1	DPCR1
	AKT1	ANKRD11	OVGP1
	ALDH18A1	ANKRD13B	NHLH1
	ALDH1L1	ANKRD13D	LOC647219
	ALDH3B1	ANKRD34	CACNA1S
	ALDH6A1	ANKZF1	OR4D6
	ALDOC	AP1B1	NPAS4
	ALKBH2	AP1S1	OR4K1
	ALKBH4	AP4B1	TMOD1
	ALKBH5	AP4M1	GAST
	ALKBH6	APBA2BP	MPP2
	ALKBH8	APBB2	NPY6R
	ALOX15	APBB3	UMODL1
	ALPL	APEG1	OR2Z1
	ALS2	APEX1	C20orf91
	ALS2CL	APEX2	MGC13034
	ALS2CR8	APOA1BP	HOXA13
	ALX4	APOA2	RDH16
	AMFR	APOB48R	LOC651769
	AMMECR1	APOBEC2	KIAA1024
	AMPD2	APOC2	PKNOX1
	AMY1A	APOD	FLJ44674
	AMY1B	APOM	FAM112A
	AMY1C	APRT	DOCK6
	AMY2A	AQP3	FLJ25477
	ANAPC11	ARD1A	SLIT1
	ANAPC5	ARFGAP1	CRYBB2
	ANG	ARFIP2	KIAA1644
	ANGPT4	ARFRP1	OR51Q1
	ANGPTL2	ARHGAP17	RNASE13
	ANGPTL6	ARHGAP24	NDP
	ANK1	ARHGAP25	CXCL16
	ANKFY1	ARHGAP4	LOC165186
	ANKMY1	ARHGEF1	IL1F10
	ANKRD11	ARHGEF3	FLJ22746
	ANKRD13B	ARID1A	REXO1L6P
	ANKRD13D	ARID3C	REXO1L1
	ANKRD20A1	ARL17P1	S100A8
	ANKRD20A3	ARL2BP	KCNC1
	ANKRD34	ARMC9	WT1
	ANKZF1	ARMCX2	WIT1
	AP1B1	ARMCX5	CNGA2
	AP1S1	ARNT2	CCL4L1
	AP4B1	ARNTL	PILRB
	AP4M1	ARPC1B	LOC343705
	APBA2	ARPC4	DRD1
	APBA2BP	ARPM1	P2RX7
	APBB2	ARRDC1	PTPLAD2
	APBB3	ASCC3L1	OR11H1
	APEG1	ASNA1	SLC6A2
	APEX1	ASTL	IMAA
	APEX2	ASTN2	LOC23117
	APLN	ATG9A	IVL
	APOA1BP	ATG9B	KIAA0323
	APOA2	ATM	CRYBA2
	APOB48R	ATN1	FLJ40712
	APOBEC2	ATOH8	ZIC4
	APOBEC4	ATP11A	ALPL
	APOC2	ATP11B	DMRTA2
	APOD	ATP13A1	SCGB2A1
	APOM	ATP1A3	LOC400197
	APRT	ATP1A4	C14orf121
	AQP3	ATP1B1	SIX1
	AQP6	ATP6AP1	CREG1
	ARD1A	ATP6V0A1	SEMA4D
	ARFGAP1	ATP6V0B	RP11-114H20.1
	ARFIP2	ATP6V0D1	SLC26A10
	ARFRP1	ATP6V0E2L	SDSL
	ARHGAP17	ATP6V1C2	HUWE1
	ARHGAP22	ATP8B2	HAP1
	ARHGAP24	ATPBD3	DEFB119
	ARHGAP25	AUP1	C10orf87
	ARHGAP30	AURKA	FLJ12331
	ARHGAP4	AXIN1	NOX5
	ARHGEF1	AXUD1	OTOA
	ARHGEF3	AYTL1	IGFL1
	ARID1A	B3GALTL	LILRB4
	ARID3C	B3GAT3	LUZPP1
	ARL17P1	B4GALNT3	HHCM
	ARL2BP	B4GALT2	FLJ33387
	ARMC9	BACE2	MC2R
	ARMCX2	BAD	WISP1
	ARMCX5	BAG3	FOXE1
	ARNT2	BAG5	C1orf158
	ARNTL	BAK1	LOC643045
	ARPC1B	BANF1	EPHA10
	ARPC4	BAT3	RPTN
	ARPM1	BAT4	C1orf61
	ARR3	BAT5	DMRT3
	ARRDC1	BBC3	FAM71B
	ASB12	BBS7	LOC389517
	ASCC3L1	BCAT1	LOC441258
	ASCL2	BCL7B	LR8
	ASNA1	BCL7C	DPP6
	ASS	BCR	LOR
	ASTL	BDKRB2	FLJ16478
	ASTN2	BET1L	SLAMF8
	ATAD4	BICD2	FAM10A5
	ATG9A	BID	OR9Q1
	ATG9B	BIN3	OR5A1
	ATM	BLCAP	MYO1A
	ATN1	BLOC1S1	C9orf71
	ATOH8	BLOC1S2	PLP2
	ATP11A	BLOC1S3	RPSAP15
	ATP11B	BLVRA	FLJ44861
	ATP13A1	BMF	CYLN2
	ATP1A3	BMP1	DEFB123
	ATP1A4	BMP2	C21orf29
	ATP1B1	BMPR1A	SRCAP
	ATP1B4	BMPR1B	ABCC12
	ATP2B2	BOK	FOXF1
	ATP4A	BOLA3	RP5-1054A22.3
	ATP6AP1	BPIL3	OR10H3
	ATP6V0A1	BRAF	CYP4F11
	ATP6V0A4	BRD2	LENG12
	ATP6V0B	BRD9	LOC653559
	ATP6V0D1	BRF1	RASGEF1A
	ATP6V0E2L	BRRN1	CRTAC1
	ATP6V1B1	BRUNOL4	LOC643090
	ATP6V1C2	BSCL2	MDS1
	ATP6V1E2	BSDC1	PRAMEF9
	ATP8B2	BTBD12	POU4F2
	ATPBD3	BTBD6	OBSL1
	AUP1	BTBD7	UNQ6975
	AURKA	BTF3L4	IL18RAP
	AXIN1	BTG2	LOC285888
	AXUD1	BTK	DLX4
	AYTL1	BTN2A1	C11orf64
	B3GALTL	BTN2A2	C12orf54
	B3GAT2	BTN3A2	FLJ46536
	B3GAT3	BUB1	AGXT
	B3GNTL1	BUD31	PITX1
	B4GALNT1	BYSL	OR2V2
	B4GALNT3	C10orf125	GRM4
	B4GALT2	C10orf18	FLJ42291
	BACE2	C10orf32	HMGB4
	BAD	C10orf35	MFSD2
	BAG3	C10orf4	NBPF9
	BAG5	C10orf58	NBPF8
	BAIAP3	C10orf9	LOC644262
	BAK1	C11orf10	TNN
	BANF1	C11orf46	OR5AR1
	BAT3	C11orf51	LOC221091
	BAT4	C11orf54	LOC643169
	BAT5	C11orf55	CD3D
	BBC3	C11orf9	CD3G
	BBS7	C12orf22	WNT1
	BCAT1	C12orf5	KRT7
	BCL7B	C12orf52	CRIP2
	BCL7C	C12orf57	ASS
	BCR	C14orf122	FCN1
	BDKRB2	C14orf132	BMP15
	BET1L	C14orf46	LOC158830
	BGN	C15orf28	ATAD4
	BICD2	C15orf39	FLJ45079
	BID	C16orf51	GABRG3
	BIN3	C16orf57	CEACAM6
	BLCAP	C17orf44	APBA2
	BLK	C17orf53	CILP
	BLNK	C17orf56	IL16
	BLOC1S1	C17orf70	C21orf63
	BLOC1S2	C18orf1	ZNF556
	BLOC1S3	C18orf22	ICAM3
	BLR1	C18orf23	CYP2B6
	BLVRA	C18orf37	CEACAM7
	BMF	C18orf8	FLJ26850
	BMP1	C19orf12	LOC284861
	BMP15	C19orf2	LOC284230
	BMP2	C19orf30	LRRC18
	BMPR1A	C19orf37	DPYSL4
	BMPR1B	C19orf40	LOC401089
	BMX	C19orf43	REXO1L2P
	BOK	C1orf113	DOC2B
	BOLA3	C1orf159	ACR
	BPESC1	C1orf187	OR4K2
	BPIL1	C1orf2	LCE3A
	BPIL3	C1orf53	OVOL1
	BRAF	C1orf56	DKFZp761E198
	BRD2	C1orf66	DHRS2
	BRD9	C1orf77	PRKCH
	BRF1	C1orf84	C9orf45
	BRRN1	C1orf89	LHX2
	BRS3	C1QC	NXF2
	BRUNOL4	C1RL	LOC644846
	BSCL2	C20orf142	NR1D1
	BSDC1	C20orf172	DRD5
	BTBD12	C20orf26	DCHS2
	BTBD14A	C20orf28	LOC388965
	BTBD4	C20orf3	LYPD1
	BTBD6	C20orf4	PCDHGB1
	BTBD7	C20orf52	PCDHGA4
	BTF3L4	C20orf59	TNXB
	BTG2	C20orf74	HLA-DPA1
	BTK	C20orf98	PGAM2
	BTN2A1	C21orf119	STEAP4
	BTN2A2	C21orf25	OR6V1
	BTN3A2	C21orf33	FLJ32784
	BTNL2	C21orf58	FCRL6
	BUB1	C21orf69	GOLT1A
	BUD31	C21orf70	OR2B11
	BYSL	C21orf86	NALP10
	BZRAP1	C21orf87	FLJ30719
	BZRPL1	C22orf23	ADCY4
	C10orf125	C22orf5	FOXG1B
	C10orf128	C2orf17	CCL19
	C10orf18	C2orf24	TAB3
	C10orf21	C2orf26	TM4SF5
	C10orf32	C2orf28	CDRT4
	C10orf35	C2orf37	LOC653497
	C10orf4	C3orf25	CCL2
	C10orf58	C3orf40	PPP1R1B
	C10orf71	C3orf52	CA10
	C10orf87	C3orf60	C17orf27
	C10orf9	C5orf16	VSX1
	C11orf10	C5orf4	SACS
	C11orf46	C6orf118	KRTHB6
	C11orf51	C6orf129	PAK6
	C11orf54	C6orf134	DEFB127
	C11orf55	C6orf136	HSPA12B
	C11orf64	C6orf151	PHACTR3
	C11orf9	C6orf153	MBD3L2
	C12orf22	C6orf154	OR7C1
	C12orf25	C6orf21	FBXW12
	C12orf34	C6orf25	TP53TG3
	C12orf5	C6orf47	LOC653551
	C12orf52	C6orf49	LOC642895
	C12orf54	C6orf52	GRID1
	C12orf57	C6orf57	CSTA
	C14orf121	C6orf68	BPESC1
	C14orf122	C6orf85	LOC653535
	C14orf132	C7orf19	MT1B
	C14orf148	C7orf20	LOC400696
	C14orf151	C7orf23	GRLF1
	C14orf166B	C8orf13	LHB
	C14orf46	C8orf33	LOC643993
	C14orf49	C8orf37	LGI3
	C15orf28	C8orf41	TFAP2D
	C15orf39	C8orf72	LOC442609
	C16orf47	C8orf77	MGC119295
	C16orf51	C9orf100	CYP26B1
	C16orf57	C9orf112	LYPD2
	C17orf27	C9orf116	OR2T29
	C17orf44	C9orf127	CMA1
	C17orf53	C9orf23	MEG3
	C17orf56	C9orf25	KCNE1L
	C17orf70	C9orf74	RUTBC2
	C18orf1	C9orf76	LOC646092
	C18orf15	C9orf86	D4S234E
	C18orf22	C9orf91	PHOX2B
	C18orf23	C9orf97	FLJ42986
	C18orf37	CA14	KIF1A
	C18orf8	CABP1	GUCA1B
	C19orf12	CACNA2D3	PDE10A
	C19orf2	CACNB1	LAT2
	C19orf30	CACNB4	DGAT2L7
	C19orf37	CALCOCO2	MOGAT3
	C19orf4	CALM2	ATP6V0A4
	C19orf40	CALR	GML
	C19orf43	CALR3	C1orf127
	C1orf113	CAMKK1	PRAMEF3
	C1orf116	CAMSAP1	PLA2G5
	C1orf120	CAMTA1	GRHL3
	C1orf127	CAMTA2	IGSF2
	C1orf136	CANT1	FLG
	C1orf158	CAPG	C1orf42
	C1orf159	CAPN5	LCE1D
	C1orf162	CAPZB	C1orf92
	C1orf187	CARD10	C1orf116
	C1orf188	CASC5	LOC653098
	C1orf2	CASK	CD34
	C1orf36	CASP2	OR2T11
	C1orf42	CASP8	OR52K1
	C1orf53	CASR	OR52W1
	C1orf56	CAST	FLRT1
	C1orf61	CBL	OR4K17
	C1orf66	CBWD1	C14orf49
	C1orf77	CBWD2	CAPN6
	C1orf84	CBWD3	AIFL
	C1orf89	CBWD5	MYO18B
	C1orf92	CBX5	LOC644175
	C1QC	CBX8	GABBR2
	C1QL4	CC2D1B	BPIL1
	C1RL	CCBE1	SPAG4L
	C20orf142	CCBL1	KRTHB3
	C20orf172	CCDC21	PTGES
	C20orf185	CCDC23	TAC4
	C20orf186	CCDC24	FADS6
	C20orf194	CCDC41	CD163L1
	C20orf20	CCDC6	MFAP5
	C20orf26	CCDC87	LOC440082
	C20orf28	CCDC93	PRR4
	C20orf3	CCDC97	KRT1
	C20orf4	CCL27	ONECUT1
	C20orf52	CCNA2	SPATA8
	C20orf59	CCNB1IP1	CLDN14
	C20orf74	CCND1	KRTAP12-2
	C20orf79	CCNG1	GNA14
	C20orf82	CCNJ	ECM2
	C20orf91	CD300C	LGALS9
	C20orf98	CD52	TBC1D3B
	C21orf119	CD59	LOC654341
	C21orf25	CD68	TBC1D3C
	C21orf29	CD81	CACNG1
	C21orf33	CD9	WFDC10B
	C21orf58	CD99L2	CYP24A1
	C21orf63	CDC20	MC3R
	C21orf69	CDC25B	SIGLEC12
	C21orf70	CDC25C	RP11-556L1.3
	C21orf77	CDC26	SFTPA1
	C21orf84	CDC42EP2	ADARB2
	C21orf86	CDC42SE1	HKDC1
	C21orf87	CDC7	PKD2L1
	C21orf90	CDCA1	C3orf20
	C21orf93	CDH23	GADL1
	C22orf23	CDH24	CSPG5
	C22orf5	CDK4	OR5AC2
	C2orf14	CDK5R2	HCLS1
	C2orf17	CDK5RAP2	CA7
	C2orf24	CDON	ZFPM1
	C2orf26	CEBPG	ZNF257
	C2orf28	CEBPZ	CYP2F1
	C2orf37	CECR5	NTF5
	C3orf20	CELSR2	LGR6
	C3orf25	CENPF	GATS
	C3orf36	CENTD3	PRAMEF5
	C3orf40	CENTG3	SPATS1
	C3orf45	CES2	IGFBP1
	C3orf46	CETN2	LOC441257
	C3orf52	CETP	LEP
	C3orf54	CFDP1	ZNF623
	C3orf60	CGREF1	RNASE7
	C4orf8	CHCHD4	RNASE8
	C5	CHCHD8	CECR2
	C5orf16	CHD4	IL2RB
	C5orf4	CHD6	RP4-742C19.3
	C6orf118	CHD7	TMPRSS11E
	C6orf122	CHGA	LOC643513
	C6orf129	CHIC2	LOC642691
	C6orf134	CHKB	IL1F8
	C6orf136	CHMP2A	EN1
	C6orf15	CHPF	FLJ45825
	C6orf151	CHRD	DNAH8
	C6orf153	CHRDL1	TIAM2
	C6orf154	CHRDL2	C6orf208
	C6orf208	CHRNB2	DLL1
	C6orf21	CHST3	DDC
	C6orf25	CHST4	DLX5
	C6orf26	CHST5	KIAA0467
	C6orf27	CHSY1	AMY1B
	C6orf47	CHUK	AMY1A
	C6orf49	CIB1	TMOD4
	C6orf52	CIDEB	LENEP
	C6orf57	CIDEC	FCER1G
	C6orf59	CIP29	CHIT1
	C6orf68	CISH	CNTN2
	C6orf85	CKLF	LAMB3
	C7orf19	CLCC1	LOC642507
	C7orf20	CLCN4	MUC2
	C7orf23	CLDN9	OR51F2
	C8orf13	CLIC1	DKFZp779M0652
	C8orf14	CLK3	P2RY6
	C8orf33	CLN3	GPHB5
	C8orf37	CLN6	IGHM
	C8orf41	CLPB	MICAL3
	C8orf72	CLSTN3	LOC284912
	C8orf77	CLU	TNFRSF13C
	C9orf100	CMIP	B3GNTL1
	C9orf112	CNAP1	IL3RA
	C9orf116	CNIH3	MGC27121
	C9orf127	CNNM2	ZNF454
	C9orf164	CNP	OR10AD1
	C9orf23	COASY	LALBA
	C9orf25	COCH	CCIN
	C9orf45	COG4	OR1J4
	C9orf71	COL11A2	SYP
	C9orf74	COL16A1	ZCCHC12
	C9orf76	COL1A2	RP13-36C9.3
	C9orf79	COL23A1	RP13-36C9.1
	C9orf86	COL27A1	LOC345643
	C9orf91	COL4A2	RAPGEF3
	C9orf97	COL4A3	OR8S1
	CA10	COMT	K6HF
	CA12	COPS8	KRT6L
	CA14	CORO1C	HOXC10
	CA7	CORO2A	GPR84
	CABP1	CORO7	IL31
	CACNA1S	COX4I1	LOC644105
	CACNA2D3	COX5B	C5
	CACNB1	CPAMD8	OR1B1
	CACNB4	CPEB3	PAGE4
	CACNG1	CPNE1	FOXR2
	CALB2	CPNE2	GJB1
	CALCOCO2	CPT1B	POF1B
	CALM2	CPZ	LOC653244
	CALML5	CRAMP1L	LOC284009
	CALR	CREB3	OR1G1
	CALR3	CREB3L1	LOC644008
	CAMKK1	CREM	LOC201229
	CAMSAP1	CRHR2	PYY2
	CAMTA1	CRKRS	SPHK1
	CAMTA2	CRR9	AKR1CL2
	CANT1	CRSP3	USP54
	CAPG	CRSP9	TMEM86B
	CAPN11	CRTC1	LOC399761
	CAPN3	CRTC3	COX6A2
	CAPN5	CRYBA4	PDCD2L
	CAPN6	CRYBB1	SIGLEC5
	CAPN9	CS	AKR1CL1
	CAPZB	CSDA	FRMPD2
	CARD10	CSF2RB	FLJ46831
	CARD15	CSMD2	DLL4
	CASC5	CSNK1D	CAPN3
	CASK	CSNK1E	ABCA3
	CASP2	CSNK2B	ANGPT4
	CASP8	CSPG3	SLA2
	CASR	CSRP1	R3HDML
	CAST	CSTF1	HOXD3
	CBL	CSTF2	CD207
	CBLN1	CSTF3	OR11H6
	CBWD1	CTA-126B4.3	KCNJ4
	CBWD2	CTA-216E10.6	FLJ46481
	CBWD3	CTA-250D10.11	GUCY1B3
	CBWD5	CTDSPL	LIMS3
	CBX5	CTF1	IL1F7
	CBX8	CTGLF1	LOC151121
	CC2D1B	CTNNB1	RAMP1
	CCBE1	CTNS	TWIST2
	CCBL1	CTPS	TFAP2A
	CCDC21	CTRL	MAS1L
	CCDC23	CTSL	IHPK3
	CCDC24	CUGBP2	MLN
	CCDC37	CUL4A	PIP3-E
	CCDC41	CUTA	UBE2D4
	CCDC6	CUTL2	SCARA5
	CCDC87	CXCL14	GDF6
	CCDC93	CXCR4	KCNS2
	CCDC97	CXorf12	FLJ43860
	CCIN	CXorf42	OR4K5
	CCL19	CXorf50	FAM12A
	CCL2	CXYorf2	TRDV2
	CCL27	CYBRD1	TRA@
	CCL4L1	CYP27B1	MYH7
	CCL4L2	CYP4V2	TITF1
	CCNA2	D21S2056E	IGHA1
	CCNB1IP1	DALRD3	EPHA8
	CCND1	DAPK1	LOC653515
	CCNG1	DAPK2	FLJ33996
	CCNJ	DAXX	LOC441074
	CCR4	DBC1	SDC3
	CCR8	DBT	TBX5
	CD163L1	DCAMKL2	CHRNE
	CD1A	DCHS1	SPZ1
	CD207	DCLRE1B	LDLRAD1
	CD300C	DCTN1	KRTAP5-7
	CD300LB	DCTN2	LOC644396
	CD300LF	DCTN4	DDN
	CD34	DCUN1D3	CT45-4
	CD38	DDAH2	OR4F3
	CD3D	DDB1	LOC653345
	CD3E	DDHD1	ZNF683
	CD3G	DDOST	GRIK3
	CD4	DDR1	C1orf162
	CD52	DDX23	OR4S1
	CD59	DDX51	K6IRS3
	CD5L	DDX54	OR10P1
	CD68	DDX59	B4GALNT1
	CD81	DGCR13	TCP10L
	CD86	DGCR8	LOC644558
	CD9	DGKA	SYK
	CD99L2	DGKD	TLR7
	CDC20	DGKE	RP11-493K23.2
	CDC25B	DGKK	P2RY10
	CDC25C	DGKZ	FAM39A
	CDC26	DHH	DKFZP761H1710
	CDC42EP2	DHRS1	LOC646136
	CDC42SE1	DHRSX	DUOX2
	CDC7	DHX16	C20orf185
	CDCA1	DHX34	FLJ44790
	CDH13	DIO1	SOX1
	CDH22	DIP2A	CALML5
	CDH23	DIRC2	C10orf71
	CDH24	DISP2	FLJ35695
	CDK4	DIXDC1	LTK
	CDK5R2	dJ222E13.2	TBC1D21
	CDK5RAP2	DKC1	ADAMTSL3
	CDON	DKFZP434A0131	ZNF703
	CDRT4	DKFZp434E1119	LILRA1
	CDX1	DKFZp434K1815	CCR4
	CDX2	DKFZp547C195	KCNK16
	CEACAM3	DKFZP586D0919	LOC440508
	CEACAM5	DKFZp761I2123	LOC55908
	CEACAM6	DLG4	CEACAM3
	CEACAM7	DLG5	CPLX1
	CEBPG	DLL3	LOC400950
	CEBPZ	DLX1	VAX2
	CECR2	DLX3	ATP6V1B1
	CECR5	DMRTC1	FLJ20160
	CELSR2	DMWD	UGT1A6
	CENPF	DNAJC17	LOC389118
	CENTD3	DNAJC19	C3orf54
	CENTG3	DNAJC4	GNAT1
	CES2	DNALI1	DNHD2
	CETN2	DNASE1L1	KIAA1257
	CETP	DNASE1L3	LOC401087
	CFC1	DNMBP	C3orf36
	CFDP1	DOC1	HTR3D
	CFP	DOCK3	FLJ43763
	CGREF1	DOCK7	C6orf15
	CHCHD4	DOK2	BTNL2
	CHCHD8	DOK3	NR2E1
	CHD4	DOK4	GPR30
	CHD6	DPAGT1	LOC643920
	CHD7	DPF1	NAG8
	CHGA	DPF3	OR4F21
	CHIC2	DPH2	TG
	CHIT1	DQX1	CYP11B2
	CHKB	DRCTNNB1A	HAND1
	CHMP2A	DRD1IP	PRAMEF10
	CHPF	DSCR2	FLJ41603
	CHRD	DTX3	ZP1
	CHRDL1	DTX3L	MYEOV
	CHRDL2	DTYMK	SSX2
	CHRFAM7A	DUPD1	TDRD10
	CHRNA1	DUSP2	KRT3
	CHRNA2	DUSP23	LOC196541
	CHRNB2	DUSP5	SEMA4G
	CHRNE	DUSP6	PAQR5
	CHST3	DUSP7	KRTAP21-2
	CHST4	DYNC1H1	TNRC6C
	CHST5	DYNLL1	SIRPB1
	CHSY1	E2F2	DEFB118
	CHUK	EDA2R	TBC1D3
	CIAS1	EDG3	CD300LF
	CIB1	EEF1G	CST1
	CIB4	EEF2	RP13-401N8.2
	CIDEA	EEFSEC	WFDC9
	CIDEB	EFHD2	GJA3
	CIDEC	EFNA3	MUC16
	CILP	EFNA4	FLJ41649
	CIP29	EFS	KCNE4
	CISH	EGLN2	BLK
	CITED1	EHD1	CIDEA
	CKLF	EHMT1	NEUROG2
	CLCC1	EIF2AK2	GDF7
	CLCN4	EIF2AK3	IGKC
	CLDN14	EIF2B4	IQCA
	CLDN2	EIF4A1	KBTBD5
	CLDN5	EIF4G1	LOC440993
	CLDN9	EIF5A	HCG9
	CLEC10A	ELL3	SIM1
	CLIC1	ELMO3	SH2D4A
	CLK3	ELOVL2	SLC5A2
	CLN3	ELOVL5	TSHZ1
	CLN6	ELOVL6	MBP
	CLPB	EMP2	GPR44
	CLSTN3	ENDOGL1	TBX15
	CLU	ENO1	ATP1B4
	CMA1	ENO3	NPC1L1
	CMIP	ENTPD6	LRRN6D
	CML2	EOMES	ASCL2
	CMYA1	EPB41	FLJ45508
	CNAP1	EPB41L3	OR11H4
	CNGA2	EPB41L4B	S100G
	CNIH3	EPN1	IL2RG
	CNNM2	EPPB9	LOC400891
	CNP	ERAS	MGC15705
	CNR2	ERBB2	GRAP2
	CNTN2	ERCC2	CA12
	COASY	ERGIC1	ISLR2
	COCH	ERMAP	LOC440287
	COG4	ETV2	KRTHA1
	COL11A2	EVA1	LOC643305
	COL16A1	EVC	C20orf186
	COL1A2	EVC2	DKFZp761B107
	COL22A1	EVL	KLK2
	COL23A1	EVX1	LOC653550
	COL27A1	EXOC7	NOD27
	COL2A1	EXT1	OR7C2
	COL4A2	F10	ZNF45
	COL4A3	F11R	GALNT14
	COL6A3	F12	FLJ25084
	COL7A1	F2R	PAX3
	COMT	FADS2	TREM1
	COPS8	FADS3	FPR1
	CORO1C	FAM105B	ZIM2
	CORO2A	FAM107B	PEG3
	CORO7	FAM108A1	TRIM74
	COX4I1	FAM11B	LOC643417
	COX5B	FAM14B	SMCP
	COX6A2	FAM33A	C1orf36
	CPA2	FAM3A	OR51D1
	CPAMD8	FAM40A	OR51E1
	CPEB3	FAM40B	UNC93B1
	CPLX1	FAM44B	ALDH3B1
	CPLX2	FAM49A	OTC
	CPN1	FAM53C	NEUROG1
	CPNE1	FAM54B	CPA2
	CPNE2	FAM70B	LOC644134
	CPT1B	FAM73B	LOC653748
	CPZ	FAM83D	PDZK1IP1
	CRAMP1L	FAM83E	TNRC4
	CRB2	FAM92A1	LOC645469
	CREB3	FARP1	C1orf136
	CREB3L1	FARSLB	P4HA3
	CREG1	FAU	C14orf166B
	CREM	FBLN2	LOC646765
	CRHR1	FBS1	C14orf148
	CRHR2	FBXL11	CFP
	CRIP2	FBXL15	AKAP4
	CRKRS	FBXO16	XPNPEP2
	CRLF1	FBXO17	LW-1
	CRR9	FBXW11	H2AFB2
	CRSP3	FCHSD2	F8A1
	CRSP9	FCRLM2	F8A2
	CRTAC1	FDPS	CDX2
	CRTC1	FDXR	SLC5A3
	CRTC3	FECH	DMRT2
	CRYBA2	FEM1C	RASD1
	CRYBA4	FEN1	LOC92497
	CRYBB1	FGF16	GOLGA2L1
	CRYBB2	FGF9	RIMBP2
	CRYGB	FGFR1	CHRFAM7A
	CS	FGR	ST8SIA2
	CSAG3A	FJX1	GDA
	CSDA	FKBP10	KIAA0515
	CSF1	FKBP5	ITGAE
	CSF1R	FLJ10154	FLJ43944
	CSF2RA	FLJ10324	ACE
	CSF2RB	FLJ10769	SCN4A
	CSMD2	FLJ10781	CD300LB
	CSNK1D	FLJ11506	C20orf79
	CSNK1E	FLJ12886	CSPG4LYP1
	CSNK2A1P	FLJ13305	IDI2
	CSNK2B	FLJ13310	MGC16291
	CSPG3	FLJ13639	C10orf21
	CSPG4LYP1	FLJ13912	LOC642520
	CSPG5	FLJ13984	FAM107A
	CSRP1	FLJ14213	CDH13
	CST1	FLJ20105	WISP2
	CST11	FLJ20433	RGS12
	CSTA	FLJ20464	LOC642422
	CSTF1	FLJ20582	TF
	CSTF2	FLJ20701	GRK7
	CSTF3	FLJ20758	DGKG
	CT45-4	FLJ21103	LOC643052
	CTA-126B4.3	FLJ21839	MFI2
	CTA-216E10.6	FLJ22222	PRSS16
	CTA-250D10.11	FLJ22349	OR11A1
	CTDSPL	FLJ22374	LOC286161
	CTF1	FLJ23356	ZNF423
	CTGLF1	FLJ23588	CSF2RA
	CTNNB1	FLJ25222	AMY1C
	CTNS	FLJ25476	C2orf14
	CTPS	FLJ30834	LOC646746
	CTRC	FLJ30934	LOC389333
	CTRL	FLJ32447	FGF18
	CTSG	FLJ36888	SPI1
	CTSH	FLJ36951	LOC440895
	CTSL	FLJ37673	FLJ44006
	CUGBP2	FLJ38451	PCDHGA3
	CUL4A	FLJ38964	INTS1
	CUTA	FLJ40288	GUCA2A
	CUTL2	FLJ40298	MPL
	CX3CR1	FLJ40542	C1orf120
	CXCL14	FLJ41131	ETNK2
	CXCL16	FLJ42117	LOC642723
	CXCR4	FLJ43582	LOC642718
	CXorf12	FLJ44186	MGC15634
	CXorf23	FLJ44715	SLC22A18
	CXorf42	FLJ45187	SPON1
	CXorf50	FLJ45530	ALX4
	CXYorf2	FLJ45803	TRIM29
	CYB561	FLJ46020	LOC653813
	CYBA	FMNL3	OR10H1
	CYBRD1	FNBP4	ZNF229
	CYLN2	FNDC4	FPRL1
	CYP11B2	FNDC8	VN1R1
	CYP24A1	FOSB	KIR3DL3
	CYP26B1	FOSL2	C21orf77
	CYP27B1	FOXB1	KRTAP10-7
	CYP2B6	FOXO3A	SP6
	CYP2F1	FOXP3	TNFAIP8L3
	CYP4F11	FOXP4	KCNJ15
	CYP4F3	FOXRED1	CITED1
	CYP4F8	FRMD3	TMEM132E
	CYP4V2	FRS3	LOC400879
	CYS1	FSCN3	PRH1
	D21S2056E	FTL	NPFF
	D4S234E	FTS	HOXC8
	DALRD3	FTSJ2	NCKAP1L
	DAPK1	FUNDC2	FLJ46688
	DAPK2	FUSIP1	PLXNC1
	DARC	FYCO1	MGC14436
	DAXX	FYN	KRTAP10-2
	DBC1	FZD3	FLJ31713
	DBT	FZD9	PEPP-2
	DCAMKL2	GABRA2	ALOX15
	DCHS1	GABRE	LOC644819
	DCHS2	GAL	LTF
	DCLRE1B	GALNT6	LOC642384
	DCST1	GALNTL1	BLNK
	DCST2	GAN	LOC646498
	DCTN1	GAPDH	SLC2A9
	DCTN2	GARS	CX3CR1
	DCTN4	GATA4	COL7A1
	DCUN1D3	GBA2	CD86
	DDAH2	GCLC	CCDC37
	DDB1	GCNT2	COL22A1
	DDC	GDI1	CARD15
	DDHD1	GDPD5	MGC17624
	DDN	GFER	CDH22
	DDOST	GFI1B	CYS1
	DDR1	GFPT1	POU4F3
	DDX23	GGA3	GABRP
	DDX51	GGT2	CTSG
	DDX54	GGTL3	IGH@
	DDX59	GIT1	ZNF558
	DEF6	GJA7	NAT8
	DEFA4	GJB3	LOC200420
	DEFB118	GLB1L	MLPH
	DEFB119	GLI1	RNF39
	DEFB123	GLO1	DEF6
	DEFB127	GLT8D3	SLC22A7
	DGAT2L7	GLUL	FLJ27255
	DGCR13	GMFG	PLXNA4A
	DGCR8	GMPPA	OR4N5
	DGKA	GMPPB	C14orf151
	DGKD	GNA12	PLA2G2A
	DGKE	GNAQ	NTF3
	DGKG	GNAS	IGLC2
	DGKK	GNAZ	UTP14C
	DGKZ	GNB1	PVRL4
	DHH	GNB2L1	ARHGAP30
	DHRS1	GNG3	ACVRL1
	DHRS2	GNL3	HOXC4
	DHRSX	GNL3L	GLYCAM1
	DHX16	GOLGA3	OR6C75
	DHX34	GOLPH2	ADPRHL1
	DIO1	GOPC	PAX7
	DIP2A	GPC1	SH2D5
	DIRC2	GPHA2	PLEKHA6
	DISP2	GPR101	MFSD4
	DIXDC1	GPR135	IL18BP
	dJ222E13.2	GPR161	C1QL4
	DKC1	GPR162	BMX
	DKFZP434A0131	GPR17	RGAG4
	DKFZp434E1119	GPR20	MGC13005
	DKFZp434K1815	GPR3	SLC22A13
	DKFZp547C195	GPR37L1	DNAH1
	DKFZp547E087	GPR56	FLJ25006
	DKFZP586D0919	GPR64	TLR1
	DKFZp761B107	GPRC5A	GRIA2
	DKFZp761E198	GPX4	ENPP6
	DKFZP761H1710	GRAMD1A	ARHGAP22
	DKFZp761I2123	GRB10	MGMT
	DKFZp779M0652	GRIK5	FLJ43855
	DLG4	GRIN2D	FLJ41841
	DLG5	GRINA	NMBR
	DLL1	GRK1	GPR31
	DLL3	GRK6	LOC643903
	DLL4	GRM7	SIX2
	DLX1	GRN	REEP1
	DLX3	GRPEL1	CHRNA1
	DLX4	GRSF1	LOC389072
	DLX5	GSC	LOC653728
	DMBX1	GSDMDC1	PLAGL1
	DMRT2	GSK3A	GHRHR
	DMRT3	GSTM3	OR6W1P
	DMRTA2	GSTO1	EN2
	DMRTC1	GSTZ1	ADAM30
	DMWD	GTF2A1	OR4X1
	DNAH1	GTF2IRD2	SERPINA12
	DNAH17	GTF2IRD2B	HIST3H3
	DNAH8	GTF3A	CAPN9
	DNAJC17	H19	ZBTB16
	DNAJC19	H2AFX	BLR1
	DNAJC4	H2AFY	STAC3
	DNALI1	HADH2	OR4K14
	DNASE1L1	HADHA	ANKRD20A3
	DNASE1L3	HADHB	CRB2
	DNHD2	HBEGF	PLA2G4F
	DNMBP	HBS1L	PPAPDC1A
	DOC1	hCAP-D3	THRB
	DOC2B	HCCA2	CLEC10A
	DOCK3	HCFC1	KRT24
	DOCK6	HCN1	CRHR1
	DOCK7	HCRTR1	DNAH17
	DOK2	HCST	LNX1
	DOK3	HD	FLJ44691
	DOK4	HDAC3	HAND2
	DPAGT1	HDAC5	RRAD
	DPCR1	HDCMA18P	IL1B
	DPEP1	HDLBP	TAS2R60
	DPF1	HEATR1	TAT
	DPF3	HECA	TMC2
	DPH2	HECTD3	LOC283174
	DPP6	HES7	MYH6
	DPYSL4	HEYL	CSNK2A1P
	DQX1	HIGD1B	K6IRS2
	DRCTNNB1A	HIRA	LOC392331
	DRD1	HIST1H2AH	ANKRD20A1
	DRD1IP	HIST1H2AI	IRAK1
	DRD5	HIST1H2AK	PROZ
	DSCR2	HIST1H2BD	OR5BF1
	DTX1	HIST1H2BK	OR52H1
	DTX3	HIST1H2BN	LOC283314
	DTX3L	HIST1H3E	BRS3
	DTYMK	HIST1H4E	MAGEA2
	DUOX2	HIVEP3	MAGEA2B
	DUPD1	HK1	CSAG3A
	DUSP2	HKR1	KLK11
	DUSP23	HKR2	NALP13
	DUSP5	HLA-DMA	MOCOS
	DUSP6	HLA-DOA	FGFBP1
	DUSP7	HLX1	USP43
	DYNC1H1	HMBS	CDX1
	DYNLL1	HMGA1	B3GAT2
	E2F2	HMGA2	GIMAP5
	ECM1	HMGCR	C20orf194
	ECM2	HMGN4	RP11-218C14.6
	EDA2R	HMOX1	LOC643018
	EDG3	HNRPA1	MAFB
	EEF1G	HNRPD	WFDC13
	EEF2	HNRPK	GPR55
	EEFSEC	HNRPUL1	COL6A3
	EFHD2	HOXB2	PCDHB18
	EFNA3	HOXB6	GSTA3
	EFNA4	HRC	LRRC17
	EFS	HRH2	FLJ23834
	EGFL9	HS1BP3	FLJ36840
	EGLN2	HSD11B2	LOC645923
	EHD1	HSD17B3	AMY2A
	EHMT1	HSD17B8	SOHLH1
	EIF2AK2	HSF2BP	KCNT1
	EIF2AK3	HSP90B1	PLA2G2D
	EIF2B4	HSPA1A	CNR2
	EIF4A1	HSPA8	RHBDL2
	EIF4G1	HSPC072	LCE3E
	EIF5A	HSPC159	APOBEC4
	ELL3	HSPG2	FAIM3
	ELMO3	HTRA2	FLJ30430
	ELOVL2	HYAL1	NRIP3
	ELOVL5	HYDIN	LOC399898
	ELOVL6	HYI	MOGAT2
	EMP2	HYPK	CD3E
	EMX2	IFITM1	TCL1B
	EN1	IGF2BP1	FIBCD1
	EN2	IGF2BP2	CYP4F3
	ENDOGL1	IGFBP2	VN1R4
	ENO1	IGFL2	LILRB1
	ENO3	IGHMBP2	LOC440243
	ENPP6	IGLC1	PDE6B
	ENTPD6	IGSF3	HTRA3
	ENTPD8	IGSF8	FRYL
	EOMES	IHPK2	IGLV3-21
	EPB41	IL11RA	IGLJ3
	EPB41L3	IL12B	C6orf26
	EPB41L4B	IL17E	SLC12A3
	EPHA10	IL17RE	FLJ33534
	EPHA8	IL1RAPL1	LINCR
	EPN1	IL4R	CCR8
	EPPB9	ILF2	SEMA3B
	ERAS	ILF3	CAPN11
	ERBB2	ILK	FNDC1
	ERCC2	IMP3	C6orf122
	ERGIC1	IMP4	SLURP1
	ERMAP	IMPDH2	CBLN1
	ESM1	ING4	C16orf47
	ETNK2	INHBA	USH1G
	ETV2	INOC1	LOC643659
	EVA1	INPPL1	TRAF3IP3
	EVC	INSIG2	RGS16
	EVC2	IPO4	GZMB
	EVL	IQGAP3	CXorf23
	EVX1	IQSEC1	HTR2A
	EXOC7	IQSEC2	SPERT
	EXT1	IRAK4	C1orf188
	F10	IREB2	LCE2A
	F11R	IRF2	LOC126860
	F12	IRF2BP2	TDRD5
	F2R	IRGQ	OR4C3
	F8A1	ISG20L2	LOC90925
	F8A2	ISGF3G	CD38
	FABP1	ISLR	C10orf128
	FADS2	ITGA3	CPN1
	FADS3	ITGB3BP	COL2A1
	FADS6	ITGB4BP	MCART2
	FAIM2	ITIH5	KIAA1632
	FAIM3	IXL	FAIM2
	FAM101A	IZUMO1	KRT6IRS
	FAM105B	JARID1A	FAM101A
	FAM107A	JARID1B	FLJ42022
	FAM107B	JAZF1	LOC645953
	FAM108A1	JMJD2B	CRYGB
	FAM10A5	JMJD3	LOC644695
	FAM112A	JOSD3	LOC200383
	FAM11B	JPH1	MOG
	FAM12A	JPH2	GALNT10
	FAM14B	JTB	LGALS3
	FAM33A	JUB	OAS3
	FAM39A	JUNB	FLJ44881
	FAM3A	JUND	FCRL3
	FAM40A	KBTBD4	LRMP
	FAM40B	KCNA2	LOC401623
	FAM44B	KCNC3	LOC401622
	FAM49A	KCNC4	MGC10981
	FAM53C	KCNE3	PAX8
	FAM54B	KCNH2	LRFN2
	FAM70B	KCNIP1	SYT15
	FAM71B	KCNIP2	EMX2
	FAM73B	KCNJ11	ATP2B2
	FAM83D	KCNK10	MGC35308
	FAM83E	KCNK4	GSDML
	FAM92A1	KCNN4	NXPH3
	FARP1	KCNQ3	CALB2
	FARSLB	KCNS3	C20orf82
	FAU	KCTD9	FCRL1
	FBLN2	KDELR1	IL19
	FBS1	KDELR3	WNT5B
	FBXL11	KEL	SP7
	FBXL15	KHDRBS1	DTX1
	FBXO16	KHDRBS3	NCOR2
	FBXO17	KIAA0020	PAX2
	FBXW11	KIAA0232	SNTB1
	FBXW12	KIAA0280	NXF5
	FBXW9	KIAA0319L	CD5L
	FCER1G	KIAA0409	OR13J1
	FCHSD2	KIAA0427	SLC1A4
	FCN1	KIAA0494	LOC653275
	FCRL1	KIAA0514	CFC1
	FCRL3	KIAA0586	C3orf46
	FCRL6	KIAA0652	P2RY2
	FCRLM2	KIAA0753	LOC643008
	FDPS	KIAA0922	KLF2
	FDXR	KIAA1026	RASD2
	FECH	KIAA1285	PRX
	FEM1C	KIAA1409	LACRT
	FEN1	KIAA1529	KBTBD9
	FGF16	KIAA1598	WNT3A
	FGF18	KIAA1727	AQP6
	FGF9	KIAA1729	SPRR4
	FGFBP1	KIAA1754	KIAA0913
	FGFR1	KIAA1754L	FLJ25143
	FGR	KIAA1799	FLT3LG
	FIBCD1	KIAA1862	TBX1
	FJX1	KIAA1900	KCNAB2
	FKBP10	KIAA1984	KCNN3
	FKBP5	KIF17	C12orf25
	FLG	KIF21B	ITGB2
	FLJ10154	KIF5A	TTLL6
	FLJ10324	KIF6	TUBB1
	FLJ10769	KIFC3	C4orf8
	FLJ10781	KIRREL	LOC643895
	FLJ11506	KIRREL3	PKD1L2
	FLJ12331	KLC2	KIAA0802
	FLJ12886	KLC3	RCSD1
	FLJ13305	KLF13	SNED1
	FLJ13310	KLF15	BGN
	FLJ13639	KLHDC3	GPR97
	FLJ13912	KLHDC4	CSF1
	FLJ13984	KLHL11	FLJ46121
	FLJ14213	KLHL14	IGFL3
	FLJ16478	KLK13	CLDN5
	FLJ20105	KLK6	KIAA1324
	FLJ20160	KPNA6	MMD2
	FLJ20245	KRT8	CYBA
	FLJ20433	KRTAP5-11	FBXW9
	FLJ20464	KRTAP5-4	HAS1
	FLJ20582	KRTCAP2	DCST2
	FLJ20701	KRTCAP3	LAMA5
	FLJ20758	KTN1	PTHR1
	FLJ21103	LAG3	H1FOO
	FLJ21839	LCMT1	FLJ43374
	FLJ22222	LDB1	P2RY4
	FLJ22349	LDB2	LOC645892
	FLJ22374	LEF1	CYB561
	FLJ22671	LGI2	FLJ45717
	FLJ22746	LGMN	S100A3
	FLJ23356	LHFPL2	S100A4
	FLJ23588	LHX5	GLIS2
	FLJ23834	LIG3	CRLF1
	FLJ25006	LIN28	C19orf4
	FLJ25084	LITAF	KIAA1656
	FLJ25143	LIX1L	CTRC
	FLJ25222	LMBRD2	BTBD4
	FLJ25476	LMO2	GUP1
	FLJ25477	LMO6	C12orf34
	FLJ26850	LOC113444	MLXIP
	FLJ27255	LOC115098	MGC70870
	FLJ30430	LOC116349	C21orf90
	FLJ30719	LOC124446	C21orf93
	FLJ30834	LOC126520	FLJ41484
	FLJ30934	LOC126661	LOC647043
	FLJ31713	LOC132241	EGFL9
	FLJ32447	LOC136306	ODF2
	FLJ32784	LOC143941	FLJ45966
	FLJ33387	LOC144501	SLC2A7
	FLJ33534	LOC146439	SLC1A7
	FLJ33718	LOC146562	OR2L13
	FLJ33790	LOC147650	PNLIPRP2
	FLJ33996	LOC148137	CMYA1
	FLJ34651	LOC148203	ADCYAP1R1
	FLJ35695	LOC148915	MGC70857
	FLJ35816	LOC150051	LOC283711
	FLJ36131	LOC150383	PDGFRB
	FLJ36840	LOC152217	LOC643469
	FLJ36888	LOC155006	KCNQ1DN
	FLJ36951	LOC158381	LOC345222
	FLJ37078	LOC158572	SYT8
	FLJ37673	LOC197322	TNNI2
	FLJ38451	LOC220686	BAIAP3
	FLJ38964	LOC253012	RXRA
	FLJ40288	LOC253724	LCK
	FLJ40298	LOC255374	FXYD3
	FLJ40542	LOC283487	LGALS4
	FLJ40712	LOC284184	CIAS1
	FLJ41131	LOC284751	C20orf20
	FLJ41484	LOC284948	PSD4
	FLJ41603	LOC285498	ALS2CL
	FLJ41649	LOC286260	ACTA2
	FLJ41841	LOC286334	LOC405753
	FLJ42022	LOC338799	HES6
	FLJ42117	LOC349136	FLJ22671
	FLJ42291	LOC375133	FLJ37078
	FLJ42393	LOC387790	FLJ34651
	FLJ42986	LOC389199	MIOX
	FLJ43374	LOC390211	VPREB1
	FLJ43582	LOC399888	SYTL2
	FLJ43763	LOC400506	LOC388199
	FLJ43855	LOC401019	GNG13
	FLJ43860	LOC401431	SLC4A1
	FLJ43944	LOC401923	LOC400924
	FLJ44006	LOC404266	LCN12
	FLJ44186	LOC440539	CHRNA2
	FLJ44674	LOC497661	LCE3C
	FLJ44691	LOC51035	CD1A
	FLJ44715	LOC554207	ATP4A
	FLJ44790	LOC554250	GPR132
	FLJ44815	LOC641522	CTSH
	FLJ44861	LOC641702	C3orf45
	FLJ44881	LOC642644	C6orf27
	FLJ45079	LOC642852	C18orf15
	FLJ45187	LOC642914	BZRAP1
	FLJ45508	LOC642967	ZFYVE28
	FLJ45530	LOC643096	HGFAC
	FLJ45717	LOC643109	DCST1
	FLJ45803	LOC643176	DEFA4
	FLJ45825	LOC643354	LOC387720
	FLJ45966	LOC643382	ACOX2
	FLJ46020	LOC643501	C6orf59
	FLJ46121	LOC643678	HB-1
	FLJ46481	LOC643749	CSF1R
	FLJ46536	LOC643891	LTC4S
	FLJ46688	LOC643967	POU2AF1
	FLJ46831	LOC644019	LOC124220
	FLJ90166	LOC644245	AATK
	FLRT1	LOC644276	RFNG
	FLT3LG	LOC644733	LCN10
	FMNL3	LOC644805	PGBD5
	FNBP4	LOC644870	POTE8
	FNDC1	LOC644949	TNFRSF1B
	FNDC4	LOC644980	HTR1D
	FNDC8	LOC645215	DMBX1
	FOSB	LOC645363	DARC
	FOSL2	LOC645401	PPFIA4
	FOXB1	LOC645520	CYP4F8
	FOXC1	LOC645562	ACSS1
	FOXE1	LOC645663	C21orf84
	FOXF1	LOC645679	MGC31957
	FOXF2	LOC645851	PROM2
	FOXG1B	LOC645854	SLC7A14
	FOXO3A	LOC645942	LOC401433
	FOXP3	LOC646035	ATP6V1E2
	FOXP4	LOC646365	FLJ33718
	FOXR2	LOC646471	APLN
	FOXRED1	LOC646578	MAN2B2
	FPR1	LOC646815	FLJ33790
	FPRL1	LOC646943	TNFRSF6B
	FRMD3	LOC647230	BTBD14A
	FRMPD2	LOC653033	FLJ20245
	FRS3	LOC653037	AIRE
	FRYL	LOC653160	KRTAP10-4
	FSCN3	LOC653210	BZRPL1
	FTL	LOC653301	UNC5CL
	FTS	LOC653349	RP11-130N24.1
	FTSJ2	LOC653516	TLL2
	FUNDC2	LOC653563	PDLIM4
	FUSIP1	LOC653687	RGS3
	FXYD3	LOC653693	LOC284402
	FYCO1	LOC653751	ADRA1D
	FYN	LOC653759	LOC644512
	FZD3	LOC653780	C8orf14
	FZD9	LOC653792	LRRC21
	GABBR2	LOC653802	LOC400258
	GABRA2	LOC90355	WNT10A
	GABRE	LOC91461	KY
	GABRG3	LRFN5	RBP2
	GABRP	LRP1	FLJ42393
	GADL1	LRP5L	STMN4
	GAL	LRPAP1	ESM1
	GALNT10	LRRC23	FLJ35816
	GALNT14	LRRC24	PLXNB2
	GALNT6	LRRC27	MRPL28
	GALNTL1	LRRC28	C9orf164
	GAN	LRRC29	ACTL7B
	GAPDH	LRRC38	LOC644617
	GARS	LRRC41	TTYH3
	GAST	LRRC48	C9orf79
	GATA2	LRRC54	CIB4
	GATA4	LRRC8D	MAFK
	GATS	LRSAM1
	GBA2	LSM14B
	GCLC	LSM2
	GCNT2	LSMD1
	GDA	LSS
	GDF6	LST1
	GDF7	LTA4H
	GDI1	LTB
	GDPD5	LTB4R
	GFER	LTB4R2
	GFI1B	LUZP4
	GFPT1	LUZP5
	GGA3	LY6G5B
	GGT2	LY6G5C
	GGTL3	LY6G6C
	GHRHR	LY9
	GIMAP5	LYN
	GIT1	LYSMD2
	GJA3	LYST
	GJA7	LZIC
	GJB1	LZTFL1
	GJB3	LZTR1
	GJB5	MAD1L1
	GLB1L	MAD2L1BP
	GLI1	MADD
	GLIS2	MAEA
	GLO1	MAMDC2
	GLT8D3	MAML1
	GLUL	MAN1A2
	GLYCAM1	MAN1B1
	GMFG	MAN2B1
	GML	MANEAL
	GMPPA	MAP1A
	GMPPB	MAPK15
	GNA12	MAPK8IP1
	GNA14	MAPK8IP2
	GNAQ	MAPKAPK2
	GNAS	MAPRE3
	GNAT1	MARCKS
	GNAZ	MARK2
	GNB1	MAS1
	GNB2L1	MAT2A
	GNG13	MAX
	GNG3	MBTD1
	GNL3	MBTPS1
	GNL3L	MCART1
	GOLGA2L1	MCART6
	GOLGA3	MCF2L
	GOLPH2	MCF2L2
	GOLT1A	MCM3APAS
	GOPC	MCM7
	GPC1	MCRS1
	GPHA2	MDFI
	GPHB5	MEA1
	GPR101	MECR
	GPR132	MED12
	GPR135	MED31
	GPR161	MED8
	GPR162	MEGF11
	GPR17	MEGF8
	GPR20	MEIS3
	GPR3	MEOX2
	GPR30	MEST
	GPR31	METTL1
	GPR37L1	MGAT1
	GPR44	MGAT5B
	GPR55	MGC10334
	GPR56	MGC10471
	GPR64	MGC12981
	GPR84	MGC13170
	GPR97	MGC15875
	GPRC5A	MGC16384
	GPX4	MGC16824
	GRAMD1A	MGC23280
	GRAP2	MGC24665
	GRASP	MGC24975
	GRB10	MGC3265
	GRHL3	MGC33584
	GRIA2	MGC33846
	GRID1	MGC35048
	GRIK3	MGC42630
	GRIK5	MGC43122
	GRIN2D	MGC52000
	GRINA	MGC5509
	GRK1	MGC70924
	GRK6	MGST1
	GRK7	MICAL1
	GRLF1	MIF
	GRM4	MINA
	GRM6	MKI67
	GRM7	MKI67IP
	GRN	MKX
	GRPEL1	MLF2
	GRSF1	MLL2
	GSC	MLL4
	GSDMDC1	MLLT11
	GSDML	MLLT6
	GSK3A	MLLT7
	GSTA3	MLR2
	GSTM3	MLX
	GSTO1	MMAB
	GSTZ1	MMACHC
	GTF2A1	MMP14
	GTF2IRD2	MMS19L
	GTF2IRD2B	MOBKL2C
	GTF3A	MOCS1
	GUCA1B	MON1B
	GUCA2A	MORG1
	GUCY1B3	MOV10
	GUP1	MPDZ
	GZMB	MPP1
	H19	MPP3
	H1FOO	MRAS
	H2AFB2	MRC2
	H2AFX	MRPL1
	H2AFY	MRPL10
	HADH2	MRPL14
	HADHA	MRPL17
	HADHB	MRPL18
	HAND1	MRPL21
	HAND2	MRPL23
	HAP1	MRPL24
	HAS1	MRPL3
	HB-1	MRPL40
	HBEGF	MRPL43
	HBM	MRPL51
	HBS1L	MRPS10
	hCAP-D3	MRPS11
	HCCA2	MRPS18B
	HCFC1	MRPS21
	HCG9	MRPS24
	HCLS1	MRPS27
	HCN1	MRPS28
	HCRTR1	MRPS5
	HCST	MSH5
	HD	MSL2L1
	HDAC3	MSX2
	HDAC5	MT1F
	HDCMA18P	MT1X
	HDLBP	MTHFD1
	HEATR1	MTMR8
	HECA	MTSS1
	HECTD3	MUTYH
	HES6	MXD4
	HES7	MXI1
	HEYL	MXRA7
	HGFAC	MYBBP1A
	HHCM	MYCBP2
	HIGD1B	MYL3
	HIRA	MYL5
	HIST1H2AH	MYL6
	HIST1H2AI	MYL6B
	HIST1H2AK	MYL7
	HIST1H2BD	MYLPF
	HIST1H2BK	MYNN
	HIST1H2BN	MYO15A
	HIST1H3E	MYO18A
	HIST1H4E	MYO1B
	HIST3H3	MYO1C
	HIVEP3	MYO1G
	HK1	MYO5A
	HKDC1	MYO9A
	HKR1	MYOM3
	HKR2	MYOZ3
	HLA-DMA	MYST1
	HLA-DOA	N/A
	HLA-DPA1	N4BP1
	HLX1	N4BP3
	HMBS	NAALADL1
	HMGA1	NAGK
	HMGA2	NAGPA
	HMGB4	NALP1
	HMGCR	NAT10
	HMGN4	NAV1
	HMOX1	NAV2
	HNRPA1	NBEAL2
	HNRPD	NBR2
	HNRPK	NCDN
	HNRPUL1	NCK2
	HOXA13	NCLN
	HOXB2	NDRG2
	HOXB6	NDUFA13
	HOXC10	NEDD8
	HOXC11	NEDD9
	HOXC4	NEFH
	HOXC8	NEIL2
	HOXD13	NEK8
	HOXD3	NELL1
	HRC	NEU1
	HRH2	NFASC
	HS1BP3	NFATC2
	HSD11B2	NFATC3
	HSD17B3	NFE2
	HSD17B8	NFE2L3
	HSF2BP	NFIL3
	HSP90B1	NFIX
	HSPA12B	NFKBIE
	HSPA1A	NFKBIZ
	HSPA8	NFS1
	HSPC072	NFX1
	HSPC159	NGRN
	HSPG2	NHN1
	HTR1D	NHP2L1
	HTR2A	NHS
	HTR3D	NIP
	HTRA2	NKRF
	HTRA3	NME1
	HUWE1	NME1-NME2
	HYAL1	NMT2
	HYDIN	NOC4L
	HYI	NOL1
	HYPK	NOMO2
	ICAM3	NOS1
	IDI2	NOSIP
	IFITM1	NOXO1
	IGF2BP1	NP
	IGF2BP2	NPAS2
	IGFBP1	NPAT
	IGFBP2	NPHS2
	IGFL1	NPL
	IGFL2	NPM1
	IGFL3	NPPB
	IGH@	NPR1
	IGHA1	NPTN
	IGHG1	NR1H3
	IGHM	NR4A3
	IGHMBP2	NRAP
	IGKC	NRAS
	IGLC1	NRBP2
	IGLC2	NRL
	IGLJ3	NRN1
	IGLV3-21	NRXN2
	IGSF2	NRXN3
	IGSF3	NSD1
	IGSF8	NSDHL
	IHPK2	NSF
	IHPK3	NSFL1C
	IL11RA	NTAN1
	IL12B	NUDT18
	IL16	NUMA1
	IL17E	NUMBL
	IL17RE	NUP188
	IL18BP	NUP205
	IL18RAP	NUP214
	IL19	NUP62
	IL1B	NY-SAR-48
	IL1F10	OATL1
	IL1F7	OAZ3
	IL1F8	OBFC2B
	IL1RAPL1	OBSCN
	IL2RB	OGFR
	IL2RG	OGT
	IL31	OLFM2
	IL3RA	OLFML2B
	IL4R	OR2Y1
	ILF2	ORC6L
	ILF3	OSGEP
	ILK	OSRF
	IMAA	OTOF
	IMP3	OTUB1
	IMP4	OTUB2
	IMPDH2	OTX2
	ING4	P2RX3
	INHBA	PAK1IP1
	INOC1	PANK1
	INPPL1	PANK3
	INSIG2	PARD6A
	INTS1	PARN
	IPO4	PARP3
	IQCA	PARP6
	IQGAP3	PARVB
	IQSEC1	PASK
	IQSEC2	PB1
	IRAK1	PBX3
	IRAK4	PCDH7
	IREB2	PCDHB1
	IRF2	PCGF2
	IRF2BP2	PCK2
	IRGQ	PCMTD2
	ISG20L2	PCNT
	ISGF3G	PCSK1N
	ISLR	PCSK6
	ISLR2	PCTK1
	ITGA3	PCTK3
	ITGAE	PDAP1
	ITGB2	PDE11A
	ITGB3BP	PDE2A
	ITGB4BP	PDE4A
	ITIH5	PDE4C
	IVL	PDE4D
	IXL	PDE4DIP
	IZUMO1	PDHA1
	JARID1A	PDPN
	JARID1B	PDRG1
	JAZF1	PEA15
	JMJD2B	PECI
	JMJD3	PELP1
	JOSD3	PEO1
	JPH1	PER1
	JPH2	PER2
	JTB	PES1
	JUB	PFDN2
	JUNB	PFDN6
	JUND	PFKFB1
	K6HF	PFKL
	K6IRS2	PFKM
	K6IRS3	PFTK1
	KBTBD4	PGAM5
	KBTBD5	PHC2
	KBTBD9	PHF11
	KCNA2	PHF19
	KCNAB2	PHF23
	KCNC1	PHF5A
	KCNC3	PHF7
	KCNC4	PHLDA1
	KCNE1L	PIAS2
	KCNE3	PIGM
	KCNE4	PIGP
	KCNH2	PIGS
	KCNIP1	PIGV
	KCNIP2	PIM2
	KCNJ11	PIP5KL1
	KCNJ15	PIR
	KCNJ4	PITPNM3
	KCNK10	PKIA
	KCNK16	PKLR
	KCNK4	PKM2
	KCNN3	PKNOX2
	KCNN4	PKP2
	KCNQ1DN	PLAC2
	KCNQ3	PLAGL2
	KCNS2	PLAT
	KCNS3	PLAUR
	KCNT1	PLB1
	KCTD9	PLCD1
	KDELR1	PLCD4
	KDELR3	PLCXD2
	KEL	PLD3
	KHDRBS1	PLEC1
	KHDRBS3	PLEKHG5
	KIAA0020	PLEKHG6
	KIAA0232	PLXNA2
	KIAA0280	PLXNA4B
	KIAA0319L	PMF1
	KIAA0323	PML
	KIAA0409	PMM2
	KIAA0427	PMS2CL
	KIAA0467	PNKD
	KIAA0494	POFUT1
	KIAA0514	POLD2
	KIAA0515	POLDIP3
	KIAA0586	POLE
	KIAA0652	POLL
	KIAA0753	POLR1A
	KIAA0802	POLR1C
	KIAA0913	POLR1E
	KIAA0922	POLR2C
	KIAA1024	POLR2D
	KIAA1026	POLR2E
	KIAA1257	POLR3A
	KIAA1285	POLR3GL
	KIAA1324	POMC
	KIAA1409	POMGNT1
	KIAA1529	POMT1
	KIAA1598	POP5
	KIAA1632	PORCN
	KIAA1644	POU2F2
	KIAA1656	POU3F1
	KIAA1727	POU3F3
	KIAA1729	POU5F1
	KIAA1754	PPAN
	KIAA1754L	PPCDC
	KIAA1799	PPFIBP2
	KIAA1862	PPID
	KIAA1900	PPIL2
	KIAA1984	PPIL4
	KIF17	PPM2C
	KIF1A	PPOX
	KIF21B	PPP1CA
	KIF5A	PPP1R10
	KIF6	PPP1R13L
	KIFC3	PPP1R1A
	KIR3DL3	PPP1R3F
	KIRREL	PPP1R7
	KIRREL3	PPP3CB
	KLC2	PPRC1
	KLC3	PPT2
	KLF13	PQBP1
	KLF15	PQLC1
	KLF2	PRAM1
	KLHDC3	PRCC
	KLHDC4	PRDM11
	KLHL11	PREB
	KLHL14	PREP
	KLK11	PRKAG1
	KLK13	PRKAG2
	KLK2	PRKAR2A
	KLK6	PRKCB1
	KPNA6	PRKCBP1
	KRT1	PRKCG
	KRT24	PRKCQ
	KRT3	PRKRIR
	KRT6IRS	PRMT1
	KRT6L	PRNPIP
	KRT7	PRO1073
	KRT8	PRO1768
	KRTAP10-2	PROCA1
	KRTAP10-3	PROKR1
	KRTAP10-4	PROX1
	KRTAP10-7	PRP2
	KRTAP12-2	PRPF38A
	KRTAP21-2	PRPF40B
	KRTAP5-11	PRPF6
	KRTAP5-4	PRR10
	KRTAP5-6	PRRG2
	KRTAP5-7	PRRT1
	KRTCAP2	PSD3
	KRTCAP3	PSENEN
	KRTHA1	PSMB3
	KRTHB3	PSMB8
	KRTHB6	PSMB9
	KTN1	PSMD13
	KY	PSMD8
	LACRT	PSME1
	LAG3	PSME2
	LALBA	PSORS1C1
	LAMA5	PTD008
	LAMB3	PTGER4
	LAT2	PTGFRN
	LCE1D	PTK9L
	LCE2A	PTP4A2
	LCE3A	PTPN18
	LCE3C	PTPN2
	LCE3E	PTPN21
	LCK	PTPN3
	LCMT1	PTPRA
	LCN10	PTPRF
	LCN12	PTPRS
	LDB1	PTPRU
	LDB2	PTRH1
	LDLRAD1	PUM1
	LEF1	PUS7L
	LELP1	PVALB
	LENEP	PWP1
	LENG12	PX19
	LEP	PXN
	LGALS3	PYCRL
	LGALS4	QPCTL
	LGALS9	QSCN6
	LGI2	QTRT1
	LGI3	RAB11FIP1
	LGMN	RAB24
	LGR6	RAB28
	LHB	RAB34
	LHFPL2	RAB35
	LHX2	RAB37
	LHX5	RAB43
	LIG3	RAB5C
	LILRA1	RAB6B
	LILRB1	RAB8A
	LILRB4	RAB9B
	LIMS3	RAE1
	LIN28	RAG1AP1
	LINCR	RAI17
	LITAF	RALGDS
	LIX1L	RAMP3
	LL22NC01-81G9.2	RANBP17
	LMBRD2	RANBP3
	LMO2	RANGNRF
	LMO6	RAPGEF5
	LNX1	RAPGEFL1
	LOC113444	raptor
	LOC115098	RARA
	LOC116349	RARG
	LOC124220	RARRES2
	LOC124446	RASA1
	LOC126520	RASA3
	LOC126661	RASSF2
	LOC126860	RASSF4
	LOC132241	RAVER1
	LOC136306	RBBP6
	LOC143941	RBM10
	LOC144501	RBM12
	LOC146439	RBM21
	LOC146562	RBM28
	LOC147650	RBM3
	LOC148137	RBM8A
	LOC148203	RBMY1A1
	LOC148915	RBMY1F
	LOC150051	RBMY2FP
	LOC150383	RBP1
	LOC151121	RCC2
	LOC152217	RCCD1
	LOC155006	RCD-8
	LOC158318	RCE1
	LOC158381	RDH14
	LOC158572	RDH5
	LOC158830	REC8L1
	LOC165186	RECQL5
	LOC196541	REPS1
	LOC197322	RET
	LOC200383	REV3L
	LOC200420	RFT1
	LOC201229	RGAG1
	LOC220686	RGPD5
	LOC221091	Rgr
	LOC23117	RGS20
	LOC253012	RGS9BP
	LOC253724	RHOA
	LOC255374	RHOC
	LOC283174	RHOG
	LOC283314	RILP
	LOC283487	RING1
	LOC283711	RIOK2
	LOC284009	RNASE4
	LOC284184	RND1
	LOC284230	RNF151
	LOC284402	RNF165
	LOC284751	RNF167
	LOC284757	RNF24
	LOC284861	RNF31
	LOC284912	RNF38
	LOC284948	RNF41
	LOC285498	RNF44
	LOC285888	RNF5
	LOC286161	RNF7
	LOC286260	RNPEP
	LOC286334	RNPEPL1
	LOC338799	ROCK1
	LOC343705	ROM1
	LOC345222	RP11-196G18.6
	LOC345643	RP11-34P13.4
	LOC349136	RP11-403E24.2
	LOC375133	RP11-444E17.5
	LOC387720	RP11-506K6.3
	LOC387790	RP11-529I10.4
	LOC388199	RP11-78J21.1
	LOC388503	RP1L1
	LOC388965	RP2
	LOC389072	RP3-377H14.5
	LOC389118	RP4-691N24.1
	LOC389199	RP5-821D11.2
	LOC389333	RP5-998N21.6
	LOC389517	RPL10
	LOC389833	RPL12
	LOC390211	RPL17
	LOC392331	RPL19
	LOC399761	RPL21
	LOC399888	RPL23A
	LOC399898	RPL28
	LOC400197	RPL29
	LOC400258	RPL3
	LOC400506	RPL32
	LOC400696	RPL34
	LOC400879	RPL35
	LOC400891	RPL35A
	LOC400924	RPL36A
	LOC400950	RPL37
	LOC401019	RPL4
	LOC401087	RPL41
	LOC401089	RPL6
	LOC401431	RPL7A
	LOC401433	RPL7L1
	LOC401622	RPL8
	LOC401623	RPP30
	LOC401923	RPRC1
	LOC404266	RPS11
	LOC405753	RPS14
	LOC440082	RPS15A
	LOC440157	RPS18
	LOC440243	RPS19
	LOC440287	RPS19BP1
	LOC440508	RPS24
	LOC440539	RPS4X
	LOC440895	RPS6KA1
	LOC440993	RPS6KB2
	LOC441074	RPUSD1
	LOC441257	RPUSD4
	LOC441258	RRAGC
	LOC442609	RRM1
	LOC497661	RS1
	LOC51035	RSHL1
	LOC51152	RTBDN
	LOC554207	RTEL1
	LOC554250	RTN4RL2
	LOC55908	RUNX1T1
	LOC641522	RUTBC1
	LOC641702	RXFP4
	LOC642356	RXRB
	LOC642384	RYR3
	LOC642422	S100A13
	LOC642507	S100A14
	LOC642520	S100A16
	LOC642644	SALL1
	LOC642691	SALL3
	LOC642718	SAMD10
	LOC642723	SAMD4B
	LOC642852	SAP130
	LOC642895	SC65
	LOC642914	SCAMP1
	LOC642967	SCAP
	LOC643008	SCARB2
	LOC643018	SCARF1
	LOC643045	SCD
	LOC643052	SCD5
	LOC643090	SCFD2
	LOC643096	SCGB1A1
	LOC643109	SCMH1
	LOC643169	SCN4B
	LOC643176	SCN5A
	LOC643305	SCNN1A
	LOC643354	SCNN1B
	LOC643382	SCRN2
	LOC643417	SDCBP2
	LOC643469	SDCCAG3
	LOC643501	SDHD
	LOC643513	SEC13L1
	LOC643659	SECISBP2
	LOC643678	SEMA6A
	LOC643749	SEMA7A
	LOC643891	SENP8
	LOC643895	SERF1A
	LOC643903	SERF1B
	LOC643920	SERF2
	LOC643967	SERINC4
	LOC643993	SERPINA1
	LOC644008	SERPINE1
	LOC644019	SERPING1
	LOC644105	SET
	LOC644134	SETD1B
	LOC644175	SETD6
	LOC644245	SETD7
	LOC644262	SETD8
	LOC644276	SEZ6
	LOC644396	SF3B3
	LOC644512	SF3B4
	LOC644530	SFRP1
	LOC644539	SFT2D1
	LOC644558	SFT2D3
	LOC644617	SFTPC
	LOC644695	SFTPD
	LOC644733	SFXN4
	LOC644805	SGOL2
	LOC644819	SGPL1
	LOC644846	SGSH
	LOC644870	SGTA
	LOC644949	SH3BP2
	LOC644980	SH3BP4
	LOC645215	SH3BP5
	LOC645341	SH3GL3
	LOC645363	SH3GLB2
	LOC645401	SH3PX3
	LOC645469	SH3PXD2A
	LOC645520	SH3PXD2B
	LOC645562	SHANK2
	LOC645663	SHF
	LOC645679	SHOX2
	LOC645851	SIAH1
	LOC645854	SIGLEC8
	LOC645892	SIRT1
	LOC645923	SIVA
	LOC645942	SKIP
	LOC645953	SKP1A
	LOC646035	SKP2
	LOC646092	SLBP
	LOC646136	SLC12A5
	LOC646365	SLC1A1
	LOC646471	SLC1A3
	LOC646498	SLC1A6
	LOC646578	SLC20A1
	LOC646746	SLC23A3
	LOC646765	SLC24A4
	LOC646815	SLC25A10
	LOC646943	SLC25A11
	LOC647043	SLC25A6
	LOC647219	SLC27A1
	LOC647230	SLC29A1
	LOC651769	SLC29A3
	LOC653033	SLC30A3
	LOC653037	SLC32A1
	LOC653098	SLC34A1
	LOC653160	SLC35A2
	LOC653210	SLC35A4
	LOC653244	SLC35B2
	LOC653275	SLC37A4
	LOC653301	SLC39A13
	LOC653345	SLC39A5
	LOC653349	SLC39A7
	LOC653497	SLC3A2
	LOC653515	SLC41A1
	LOC653516	SLC41A3
	LOC653535	SLC43A2
	LOC653550	SLC4A2
	LOC653551	SLC4A5
	LOC653559	SLC4A8
	LOC653563	SLC5A6
	LOC653571	SLC6A6
	LOC653687	SLC6A9
	LOC653693	SLC7A11
	LOC653728	SLC7A3
	LOC653748	SLC7A6
	LOC653751	SLC7A8
	LOC653759	SLC9A7
	LOC653780	SLCO2A1
	LOC653792	SLCO2B1
	LOC653802	SLU7
	LOC653813	SMAD4
	LOC654341	SMAD9
	LOC90355	SMAP1
	LOC90925	SMARCA2
	LOC91461	SMARCC2
	LOC92497	SMARCD1
	LOR	SMARCD3
	LR8	SMC5L1
	LRFN2	SMCR8
	LRFN5	SMG5
	LRMP	SMN1
	LRP1	SMN2
	LRP5L	SMPD3
	LRPAP1	SMU1
	LRRC17	SMUG1
	LRRC18	SMURF1
	LRRC21	SMYD5
	LRRC23	SNAPC4
	LRRC24	SNF1LK
	LRRC27	SNIP1
	LRRC28	SNRK
	LRRC29	SNRPA
	LRRC38	SNRPD2
	LRRC41	SNX12
	LRRC48	SNX17
	LRRC54	SOAT2
	LRRC8D	SOCS1
	LRRN6D	SOCS5
	LRSAM1	SORBS2
	LSM14B	SORBS3
	LSM2	SORT1
	LSMD1	SOX2
	LSS	SPACA3
	LST1	SPAG7
	LTA4H	SPATC1
	LTB	SPG7
	LTB4R	SPHK2
	LTB4R2	SPOCD1
	LTC4S	SPP2
	LTF	SPPL2B
	LTK	SPRYD4
	LUZP4	SPTBN4
	LUZP5	SRA1
	LUZPP1	SRC
	LW-1	SRCRB4D
	LY6G5B	SREBF1
	LY6G5C	SSBP3
	LY6G6C	SSH1
	LY9	SSR4
	LYN	SSRP1
	LYPD1	ST18
	LYPD2	ST3GAL2
	LYSMD2	ST3GAL6
	LYST	STAG2
	LZIC	STAMBPL1
	LZTFL1	STARD13
	LZTR1	STAT1
	MAD1L1	STC2
	MAD2L1BP	STEAP3
	MADD	STIM2
	MAEA	STIP1
	MAFB	STK19
	MAFK	STK32C
	MAGEA2	STK36
	MAGEA2B	STK40
	MAMDC2	STMN3
	MAML1	STX6
	MAN1A2	SULF1
	MAN1B1	SUPV3L1
	MAN2B1	SURF1
	MAN2B2	SURF4
	MANEAL	SURF5
	MAP1A	SUSD1
	MAPK15	SVH
	MAPK8IP1	SYN1
	MAPK8IP2	SYNE2
	MAPKAPK2	SYNGAP1
	MAPRE3	SYNGR3
	MARCKS	SYNJ2
	MARK2	SYT5
	MAS1	SYT6
	MAS1L	SYT7
	MAT2A	SYVN1
	MAX	TACC2
	MBD3L2	TAF6
	MBP	TAL1
	MBTD1	TA-NFKBH
	MBTPS1	TAOK2
	MC2R	TAPBPL
	MC3R	TARBP2
	MCART1	TARSL1
	MCART2	TAS1R2
	MCART6	TAZ
	MCF2L	TBC1D10B
	MCF2L2	TBC1D14
	MCM3APAS	TBC1D2B
	MCM7	TBC1D7
	MCRS1	TBCA
	MDFI	TBKBP1
	MDS1	TBL1X
	MEA1	TBN
	MECR	TBX22
	MED12	TBX3
	MED31	TBXAS1
	MED8	TCEAL4
	MEG3	TCEAL8
	MEGF11	TCF7
	MEGF8	TCF7L2
	MEIS3	TCP1
	MEOX2	TCTA
	MEST	TEAD3
	METTL1	TENC1
	MFAP5	TEP1
[truncated: 1,500 more rows]

## Sheet: Table S3 Myc and Miz-1 targets
Myc and Miz-1 common target genes in hESC	Targets co-bound by Myc and Miz-1 (Myc and Miz-1 peaks located within 250bp from each other)
203 genes	109 genes
ADAMTS6	ADAMTS6
AKAP8L	ALKBH8
ALKBH8	ALS2
ALS2	ALS2CR8
ALS2CR8	AMY1A
AMY1A	AP4B1
AMY1B	AURKA
AP4B1	AXUD1
ATP11A	BOK
AURKA	C11orf51
AXUD1	C1orf66
BAT5	C21orf25
BIN3	CA14
BOK	CBWD1
C11orf51	CBWD3
C14orf122	CBX8
C1orf66	CITED1
C1QL4	CLDN9
C21orf25	COCH
C6orf21	CPAMD8
C9orf45	CS
CA14	CSPG3
CBWD1	CSTF1
CBWD3	DCHS1
CBX8	DCLRE1B
CCBL1	DIP2A
CDC20	DKFZp761I2123
CDH23	DUSP6
CITED1	DUSP7
CLDN9	EPB41
CNP	FLJ13912
COCH	FLJ21839
COL16A1	FLJ22222
CPAMD8	FLJ45187
CPZ	FLJ46020
CS	FOXC1
CSPG3	GRK1
CSTF1	GSC
CUGBP2	HES7
CUTA	HIST1H4E
CYBRD1	HMGN4
DCHS1	HNRPD
DCLRE1B	HOXB2
DCTN4	HOXB6
DIP2A	INOC1
DIXDC1	IREB2
DKFZp761I2123	ISG20L2
DLX5	KCNIP2
DPF3	KCNN3
DUSP6	LOC115098
DUSP7	LOC643749
EPB41	LOC644870
FADS3	LOC644949
FBXL15	LOC653033
FBXO16	LOC653301
FDPS	LOC653693
FLJ13912	LOC653802
FLJ21839	LRFN5
FLJ22222	MEOX2
FLJ45187	MLLT6
FLJ46020	MXI1
FOXC1	NBEAL2
FZD3	NR2E1
GAN	PAX2
GLI1	PAX3
GRK1	PAX7
GSC	PCDH7
HAND2	PDE4A
HES7	PHACTR3
HIST1H4E	PIAS2
HLA-DOA	PKNOX2
HMGN4	POMT1
HNRPD	POU5F1
HOXB2	PPT2
HOXB6	PREP
HSPA1A	PRRT1
IGFBP2	PTPRU
IMP4	REV3L
INOC1	RNF44
IREB2	RP11-506K6.3
ISG20L2	RP2
ITIH5	RPS15A
KCNIP2	RXRB
KCNN3	SALL1
KLHDC3	SCARB2
LCMT1	SET
LDLRAD1	SGTA
LOC115098	SLBP
LOC126860	SLC32A1
LOC143941	SLC7A8
LOC23117	SPRYD4
LOC286334	SSH1
LOC338799	STAG2
LOC401019	STIM2
LOC643749	SYT5
LOC644870	TBC1D14
LOC644949	TBX3
LOC653033	TFAP2A
LOC653301	TFF1
LOC653693	TGOLN2
LOC653802	TRERF1
LRFN5	TSHZ3
LRRC28	TXNL2
LSM2	VAX2
LTA4H	WDR12
MAT2A	ZADH2
MBTD1	ZDHHC11
MEOX2	ZNF207
MGC12981	ZNF566
MLLT6
MRPS18B
MXI1
MYEOV
MYL3
N/A
NBEAL2
NEIL2
NFATC3
NR2E1
PAX2
PAX3
PAX7
PCDH7
PDE4A
PHACTR3
PIAS2
PKNOX2
PLXNA2
POLR2C
POMT1
POU5F1
PPAPDC1A
PPP1R10
PPT2
PREP
PRRT1
PTPRU
REV3L
REXO1L1
RNF31
RNF44
RNF5
RP11-506K6.3
RP2
RP5-1054A22.3
RPS15A
RPS6KB2
RXRB
SALL1
SCARB2
SET
SETD1B
SGTA
SHOX2
SLBP
SLC32A1
SLC4A2
SLC7A8
SMURF1
SPRYD4
SSH1
ST3GAL6
STAG2
STIM2
SYNE2
SYNGAP1
SYT5
TARBP2
TBC1D14
TBX3
TBXAS1
TDRD5
TEX2
TFAP2A
TFF1
TGOLN2
TMEM25
TNS3
TRAP1
TRERF1
TRIM7
TSHZ3
TTC21A
TUBB2A
TXNL2
VAX2
VIPR2
VPS28
WDR12
WDR45L
YTHDF1
ZADH2
ZDHHC11
ZDHHC15
ZFHX4
ZFPL1
ZFYVE20
ZIC4
ZNF207
ZNF452
ZNF524
ZNF566
ZNF574

## Sheet: Table S4 Myc KD gene exp change
Genes up-regulated in Myc KD hESC	Genes down-regulated in Myc KD hESC
1825 genes	1060 genes
RPS27L	FSCN1
VIM	MRCL3
LGALS1	MRLC2
MGC26856	C14orf112
MT1F	LMNB2
MT1A	LEFTY1
CYP26A1	RPUSD4
IGFBP5	CLDN7
FST	C22orf16
ACTG2	PROM1
TYMS	REEP5
ACTC	NIP7
CD99	RPS15
MT2A	TSG101
NNAT	TSPAN6
FDXR	SLC7A3
CYFIP2	C16orf63
GLTP	SIRT1
MYL7	NCL
VGF	PYCR2
PHLDA1	F11R
DPYSL4	COCH
IGFBP7	IDH1
RGMA	RCOR2
NINJ1	CDH3
ACTA2	ITGB1BP3
FRZB	OVOL2
RALGDS	GNG4
MXD4	HIST1H1C
KIAA1576	GPR19
EPHA2	ITGB5
TNNC1	SWAP70
OLFML3	SPP1
SOX21	LAD1
MYL9	C3orf26
MYLIP	ARHGEF19
AXL	MAL2
PAK3	INDO
ID2	C9orf140
SH3KBP1	KRTCAP3
PTHB1	NODAL
RND3	LARP5
TP53I3	SFXN4
CDKN1A	UBXD4
PALLD	FANCE
EPDR1	PCOLCE2
RHOB	HIST1H2BH
KLHL22	FLJ36445
ACAD11	PRRX2
C6orf32	DARS2
WIG1	FAM86A
SERTAD1	CMTM8
TNC	C1orf97
ZDHHC14	TMEM125
S100A4	HOOK2
PHLDA3	FHOD1
COL5A1	IFI30
COL1A1	PUSL1
NOTCH1	CYYR1
MYL4	STC2
APOBEC3F	RAB5C
GALNAC4S-6ST	SLC30A3
TM4SF18	ERBB3
SIL1	SH3YL1
NRIP1	TUBA1
TACC1	FLJ22662
RHOU	CABLES1
SDCCAG33	C21orf57
IRX3	PAPSS2
HOXC8	FLJ90805
LAMB2	PTPRG
ENC1	PRKAR1B
C12orf5	CLCC1
C6orf85	TIMP4
COL1A2	ABCB10
HOXA5	KIAA0664
CPE	NT5C3
SLC2A1	PCOLCE
EDNRB	KIT
ITGA5	ACTN3
SESN1	FGF13
TRIM22	PPAP2C
GADD45A	MGC45840
EPB41L5	C6orf69
PTN	EIF4EBP1
LRDD	PCGF4
GNG11	SH3BP1
CDH6	SEPP1
ZNF185	ZDHHC23
ZNF337	PCSK9
FBLN2	CAV1
MLLT6	DNAJC14
TOB1	MYCN
ZFP64	WBSCR27
FAM14B	FAM86B1
ETV5	IGSF9
MALT1	SOX15
CDO1	PLEKHJ1
COLEC12	HSD11B2
NFIX	BICD1
MGC14376	C4orf16
LZTS1	FGF17
SVIL	LOXL3
CD164	UTP15
TCEA3	SH2D2A
PRSS23	CTHRC1
HS6ST2	SLC8A2
OSBPL11	MRS2L
EPHA4	SCLY
SPOCK	AP1M2
MST150	TMEM30B
ACE2	RGS10
TP53INP1	PRG2
SULF2	ARHGAP28
FAM14A	MARVELD3
PRICKLE2	CHST13
IKIP	ProSAPiP1
SP5	CBLN1
MOSPD1	SLC1A3
SPRYD3	TMEM54
SYT4	CDA
COL2A1	TMEM63A
GDF15	SPR
C9orf40	SVH
LHFP	TCEA1
EGR2	TUB
SLC2A4RG	JAM2
DLK1	GLOXD1
NEXN	ORM1
JAG1	ST5
IGSF4C	GALNT12
GAL3ST4	MMP9
FLJ11259	RIMS4
LIX1L	MYO1E
NLGN1	CAMK2N2
VASH1	POLR3D
IMPAD1	RNF135
SP8	BMP4
PARD6G	SAP18
ACAD8	SLCO4A1
C20orf127	OSTalpha
KLF2	ELMO3
SORBS2	CXorf15
RGL1	LOC399744
C9orf61	KIAA0460
DDB2	PPP1R13L
HSPB8	TAC3
KCNF1	KIFAP3
KLHL20	LACE1
EFNB1	MPP1
INPP5D	MBP
STMN2	PLA2G10
PAPLN	PDLIM3
CEL	CXorf33
C5	CCDC74B
LGI2	MGC33846
BTBD6	NAGA
KYNU	F12
OLFML2A	UTF1
TMEM127	FAAH
STS-1	LRRC34
PRDM1	STK38L
AD031	HLA-DRB5
GABARAP	LOC130576
DKFZP686A01247	COG7
PNMT	BIK
TM4SF1	SLC43A1
GLS	NIBP
TSPAN18	ABCF3
CD44	ANKS6
KIAA0423	FLJ31204
SERPINA5	MGC2752
MSX1	TMEM37
TESK1	SLC7A2
EDEM1	SPINT1
ZFHX1B	C1orf83
NPFFR2	DNAJC10
PLCD1	SLC6A15
CXXC4	ORM2
CLN5	IGSF8
IFIH1	GOPC
TP53AP1	PAK6
PMP22	RAB11FIP4
MN1	APOM
MAMDC4	CORO1A
CDH11	C1orf51
IER5	HSD17B6
DPY19L4	IL17RB
HAK	SYNGR3
HMX2	KLF15
SIGLEC12	FGF8
SDSL	ACTR3B
FKBPL	GABBR2
KCNMB1	GABRA5
CD47	AGGF1
NLGN3	RBP7
CLDN11	POMC
MGC59937	LHX4
PABPC3	LAYN
RCN3	SLC39A6
BTG2	METRN
C6orf84	ZNF324
SPATA18	HRK
AGTRL1	GLI1
PRAC	FAM77C
FRMD4A	MCOLN2
KIAA1217	CHAC1
JMJD2B	AP4M1
UFD1L	C20orf54
LOC285193	ABCA7
EFCBP2	MOSPD2
CSGlcA-T	PNPT1
ITGA3	TMEM62
MAF	ARHGEF5
BTBD14A	CBLC
PDGFRB	RELB
APCDD1	CHMP4C
OLIG3	DNAJC11
WASPIP	ART3
FZD10	NFE2
ARHGEF1	FLJ22349
SCAP2	CAV2
FAM109A	CLN8
UNQ2541	GJA12
CD248	LTBP3
MMP10	SH2D4A
BAX	SLC2A12
C7orf10	HEY1
TANC1	CXCL16
DISP1	SEMA3F
PLAT	EYA3
SH3RF2	ASPHD1
ZNF498	ELL3
PPP1R3C	CDC42EP5
PSTPIP2	LOC375449
CD68	SLC1A1
DGCR13	ANKRD27
CX3CL1	SKIL
ENPP4	DPPA2
ZNF343	LRBA
C12orf23	PWWP2
C14orf28	DDX25
RPESP	MOCS1
ADAMTS4	SAMD11
FOXA1	DMC1
GPR177	C2orf32
RAB40B	CDK10
ATG4A	ELAVL1
RAB17	POT1
CXCL14	HLA-G
SLIT2	KIAA1586
LOC389549	TTC7B
ITPKB	FLJ20294
SLITRK5	HECW2
FLRT2	C20orf111
APLP1	MT1M
PLCD3	LRFN5
CROT	TAOK1
KCNA5	HIST1H4I
PLEKHA3	RAB33A
C15orf27	ABCC1
CLCF1	N4BP3
PCP4	PRKCH
LSAMP	FSD1CL
CDH10	EGFL7
DCP1B	FBXL16
CRSP3	PYY
HDAC11	PHLDA2
SACS	AIM1
MGC39518	RGS11
FOSL1	ZNF291
BAPX1	SOCS7
SERPINE1	B3GNTL1
ADAMTS9	SPSB4
ARVCF	ADRA2C
RPS6KA2	SLC25A35
SEZ6	TA-NFKBH
TAC1	GGT2
FAM105A	C1QL1
STK10	ZNF224
NEK2	THTPA
TGFB1I1	LOC441087
OSBPL5	C21orf55
SLC31A2	MFGE8
PITPNA	BASP1
CXCL5	IL18
DCN	GPC4
RDH5	DKFZp434I1020
FLJ41841	FAM60A
LRRN6C	ATF4
SLC7A14	ZNF14
SLC12A8	MCART1
PTPRM	NOL5A
PSKH1	SRRM2
LOC196752	DKFZp727G131
ZNF385	EGR1
KIAA0513	AHR
WDR81	ALPP
LPPR2	ZFP42
FLJ10847	SSB
HMG20B	NOP5/NOP58
OXCT2	MCM8
KIAA0961	FLJ10154
VMD2L2	SUGT1
FBP1	STMN3
ASB9	CD24
KIAA0247	ZNF206
PARD3	MRPL32
C20orf67	SCGB3A2
KIF13A	HSD17B7
HSPA4L	DIAPH2
NEK6	AUTS2
CYP2U1	SRF
MYL3	TIGA1
DACH1	TACSTD1
COL17A1	SLC38A1
DTX2	ANKRD30B
FLJ39155	RPS7
C6orf120	TERF1
DNASE1	MT1G
ZCCHC12	SCNN1A
LPL	FRAT2
FREM1	FAM46B
C14orf145	FOS
USP12	CCAR1
CYBRD1	HRASLS3
MAP3K14	ACADVL
CDC42SE2	USP49
FURIN	RABGGTB
BAHD1	PRPF19
ARRDC3	RPL29
ZNF135	CAMKV
GSN	LEFTY2
CDH4	NACA
ZNF234	ZNF462
AFF2	HIST1H4K
ST8SIA3	UGP2
DMXL1	MRPL11
C8orf51	KCNK12
ADRB2	DKFZp564K142
KIAA1409	ZD52F10
TMEM31	PNN
PKNOX2	PEX5
ARC	SRP19
C17orf39	PFKP
PGBD2	NALP2
ZP3	RPL39L
WDR27	PDZD4
GSTM2	IMP4
C4orf18	RARRES2
SFMBT1	PFAS
LOC81558	PIM2
CNNM4	UPF3B
HP	KIAA0020
CAPN11	LYAR
REV3L	MUTYH
CHRNA10	RUTBC1
C1orf78	WBSCR22
NRXN3	LMOD3
PROS1	GPC2
TRSPAP1	SDCCAG3
C6orf163	OTX2
TRIM3	ZNF721
SLC25A34	YRDC
BACE1	PRSS15
WAS	GMDS
PARC	PLCG1
LCAT	CCDC14
FLJ43870	CGN
GDF11	PRKCDBP
CHML	HESX1
C1QTNF6	RPL7L1
HIST1H4E	FLJ11712
PCSK1N	SFRS14
RPS6KL1	RNUXA
C1orf102	PSIP1
KIAA1706	CYP2S1
TNS4	NAGK
ZNF71	CHMP1B
FLJ90024	MAP7
PTPRD	TLE1
C3orf33	C6orf111
ADPRH	ITPR3
CGB8	TRMT1
ANKRD47	AP3D1
C9orf66	ZNF223
PLEKHF2	PTPLAD2
OAF	XPO6
C14orf126	PHC1
TNFSF9	RHOT2
FBXL2	E4F1
HOXB4	PRO1853
LOX	C12orf45
AKR1B10	SMG5
RABIF	FLJ25222
C16orf50	DDX55
KIAA1704	NSUN5
CUL7	MTF2
C1orf190	DDX27
ASTN	DKFZp762I137
PFC	CPT1C
ABHD7	SYNJ2BP
HTR2C	METTL3
MAML3	CYR61
PROM2	PIP5K2B
C9orf42	HNRPA1
CACNA1E	SNX26
HOXB5	ARS2
ERBB2	TMEM46
PTPRJ	ZNF589
CAPN7	C21orf59
MAP3K7IP2	TAF1C
LRRN3	YWHAG
MED18	SNAPC4
IGSF4D	FLJ25801
EGF	EML2
LOXL1	RGL2
GRM3	PCNT2
ADAM9	RAD54L2
RNASE10	NKTR
BAI2	LRRFIP1
C15orf21	STX16
HOXD3	MYC
MAPK10	RAB25
FBXW2	DHRS3
CGB	CKMT1A
NRP1	ARG2
FCHO2	CYB5R2
HEXA	CEP27
TNFRSF10A	LOC440348
ZNF543	KIAA0690
TCF15	POLD1
JAG2	OSBPL10
RBMX2	LOC442578
C9orf102	C16orf56
MYBL2	PIK4CA
BIRC2	ETS1
MEIS1	FOXO1A
CDX1	PHF5A
SEMA3B	RG9MTD1
LGALS7	GCN5L2
PLCB1	FAM63A
CLDN5	ARHGEF16
TBKBP1	GUCA1A
PCOTH	STC1
PORCN	EIF2AK4
THEX1	CAD
PTGER4	C9orf45
C9orf90	TROAP
PRKG1	ATAD3A
PCDH20	PRODH
ECRG4	ET
TIAM1	LZTR1
APOBEC3C	SLC29A2
FLJ30834	CUTC
TNFRSF7	CCRN4L
GLT25D2	SECISBP2
KIAA0251	C1orf108
SERPINE2	TYK2
S100A6	ECHDC2
TUBB	RYBP
CDH2	PDK3
CST1	RHBDD3
ANP32B	SH3GL3
CCND1	CDK5RAP3
FSTL1	RBM9
APOA1	CHGA
NTS	CCDC45
CNTNAP2	NPIP
COL4A1	DAZAP1
TAF15	PAWR
SEMA6A	COBL
PGM1	ICA1
CRABP2	PRSS16
C19orf37	PRRT2
TIMP1	EEF2K
MAGED1	FUSIP1
CST3	FBN3
CTXN1	GABBR1
LAMC1	PLXNB1
BAMBI	SMPDL3B
NCOA4	NOC2L
SERPINH1	FBXW11
GSTO1	DDX23
H2AFY2	SMC6L1
ID3	C1orf33
CSPG2	GNL3L
RPRM	LOC375133
SFRP2	THUMPD2
RBP1	NFX1
NQO1	ZNF342
LDB2	TBC1D16
CCND2	CKMT1B
GNAI2	ITPK1
TST	FANCL
CKAP4	ZBTB3
CXXC5	C1orf94
KRT8	C8orf42
GPC3	WWC1
IER3	FBXL15
RPS23	MYOZ3
FLNC	C1orf35
GLUD1	NPTX1
RTN4	GSTO2
PBX3	TNFRSF25
DAP	ACYP1
GNS	IQCB1
PEA15	LAMC3
COL4A5	FAM38A
UHRF1	MGC15912
FBN2	PEO1
TM7SF2	MICAL1
IGFBP2	C1orf163
TNFRSF21	MGC33584
EOMES	TDRD1
LPHN2	NAT9
PERP	YBX2
CBFB	COMTD1
MGST2	BANF1
FZD2	BCL2L2
SLC9A3R1	PTPN4
PUNC	ZNF69
PLOD1	CHTF18
LEPREL1	APBB3
ATP1A1	MGC3101
NMU	JOSD3
TSPAN3	PRDM14
SCARB2	MGC3207
LEPROTL1	CORO2A
JAM3	WDR5
CHSY1	EVI5
ITGB1	WSB1
PRKRIR	CYB561D1
RAB31	FZD5
FAM79A	JPH3
COL18A1	ORAOV1
C9orf19	RGS17
CLIPR-59	ADAMTS8
MGC33212	FLJ23514
APOA2	TESC
B3GNT6	NAG6
EPB41L3	LOC158160
MSN	C17orf56
CRYAB	DFFA
PDLIM7	MAN2C1
COPB	AXIN1
COL5A2	AASS
RAI17	PARP6
EMP3	FRAS1
PRNP	TSTA3
TMEM47	POU2F1
CPXM	ZDHHC11
TMEM123	FLJ20674
HSPA1A	SLC25A29
RHOC	RAXL1
HAND1	RAB3C
ZNF161	C11orf46
EFNB2	LOC349114
AXIN2	HIATL2
C6orf129	PRKCQ
LOC400451	ITGA2B
IRX2	DLNB14
LASS6	C1QDC1
CBX1	GNG3
NDN	IL27RA
EHD1	CCDC64
GANAB	DTX3
ACSL4	PHF21B
CHST7	PASK
CDC42EP4	INPP5E
SH3BGRL3	SETD6
PTMS	AHSA2
RAP2A	CARD10
FBLN1	CBX3
TMEM109	DHTKD1
DAG1	BNC2
TRIM2	MAPK13
TNFRSF12A	CAMKK2
GYPC	SIGIRR
ARL2BP	SMA4
PAFAH1B1	ZFP36
PHYH	ATP8B2
PQLC1	DMWD
CAP2	FAM100A
PPP3R1	ITM2A
GGH	PLA2G4B
TUBB4Q	GNPTAB
CPNE3	BSPRY
KBTBD2	RPS26
TTC3	XRCC3
IARS2	ARHGAP4
GPX7	PMAIP1
PTPRZ1	OFD1
TMEM43	NSBP1
TIMP2	HAPLN3
TSEN34	NRBP2
CITED2	PDDC1
CPD	ANK3
IDH2	ZNF121
FLRT3	LOC441268
RHBDD2	RBM33
COPZ1	GUSBL1
BST2	LOC90639
BTG3	KCNN2
CGGBP1	C1orf63
C10orf22	SLC37A1
DDIT4	OPLAH
USP3	ZNF42
PLD3	ESPL1
STARD3NL	CASP9
LMNB1	HOOK1
ANXA1	LARP2
APLP2	RNF10
RSPO3	SYT13
PLTP	SULT1A4
PPP3CB	CDC14B
IGFBP6	CCL26
SLC35B2	RDH13
APH1A	SLC25A37
TNS3	C20orf42
SMARCE1	TM4SF18
LOC388610	FBXL6
KIAA1729	TRAF2
DACT1	PRKCB1
SOX3	FLJ35934
NSF	BANP
PFDN6	SPIN3
TXNDC5	HLRC1
AP1M1	WDR53
TMED7	TRMU
TSPAN13	TJP3
TXNRD1	PPM1E
TFPI	GRPR
OCRL	ZNF165
LMAN2L	PRIC285
BMPR1A	MYB
SPA17	IVD
FZD4	TARBP1
TNFRSF1A	RNH1
TMEM88	LTB4R
IGFBP4	TNK2
ANKRD46	LOC349338
CMTM3	TSEN54
APP	AZI1
ANTXR1	RECQL4
PPIC	HRASLS
SPARC	FLJ38717
LYN	RABGAP1L
LARGE	GPR114
WDR40A	ZNF431
ROR2	GIYD2
TMED5	KIAA1618
GSTA4	KLHL21
GOLT1B	ZSCAN2
C9orf5	KIAA0980
ATP1A2	DHX34
THBS2	MST1
KLHL5	CDS1
PSENEN	PPP1R12C
AHNAK	CLK2
G1P3	RNASE1
FUCA2	FLJ45909
CSNK2A2	CUZD1
HES4	FOSB
HPS6	MAWBP
SPRY2	DOCK6
LHPP	ISGF3G
GPX2	CER1
SIDT2	MYO5A
DIRC2	KIFC2
C8orf55	DDX51
KIAA1826	DUSP16
POLR3GL	AP1G2
FLJ14803	LOC147804
KIAA0999	NEK8
ZIC3	HLA-DOA
GDF3	C6orf141
PIGN	FLJ40432
LOC134147	LIAS
WDR41	TA-PP2C
PLOD2	THBS1
C1orf86	ESRRA
DKK3	MYBBP1A
SLC29A4	LOC197336
FOXQ1	KCNS3
AGRN	FLJ90231
CDKN1C	MAPK8IP3
SGPP1	HIST2H2AA
DERL1	GADD45G
UST	FAM113A
HTRA1	CXorf38
H2AFY	ANKZF1
CYYR1	SNTB1
TTYH3	C1orf24
TINF2	WDFY2
ENO3	ZNF331
SLCO2A1	PRPF4B
FABP7	C14orf172
DKK1	TMEM16H
SNX4	TRIM65
AP1S1	ATHL1
COMMD3	RAB1B
TPP1	CTDP1
SH3PXD2A	SH3GL2
PRKCA	SELV
C20orf4	ZNF680
SLC7A7	ADM2
ASF1B	NAG8
EFEMP2	HEXDC
LAMP2	TJP2
FZD9	KIAA1787
WASF3	DGKQ
LRRC8D	UNC5A
ARL1	TMEM108
RAB5C	KCNG3
ASS	C1orf21
CHD7	GRM2
SH3D19	OGDHL
SLC31A1	LRCH4
FJX1	FZD8
KIAA0494	KCNK5
SLC35F1	CCDC66
DNAJC15	ATF3
CDK6	LOC132321
IGSF3	GULP1
COPG2	STXBP6
ZNF403	DKFZp434K191
FKBP5	ACOT8
BLM	DDIT3
AMOT	DSCR1L2
NUCB2	SLC5A8
TEK	KIAA0683
PHTF1	FAM73B
DHX32	GALNT3
ITGAV	AFG3L1
CD99L2	ZNF93
CEP55	NPAL3
C14orf132	NYD-SP18
PAM	GSDML
KIAA0523	CDC2L1
KIDINS220	CRB3
FLJ10781	ZNF154
PRR3	FLJ10922
LAMB1	RIMS2
CA2	IGSF21
PEX19	SLC39A11
EXT1	C8orf70
MGC10992	NDUFB1
MPZL1	METTL7A
GALNT1	TRIM46
ANKMY2	STX1A
C1orf198	HIVEP1
MRGPRF	HLA-DRB4
ECOP	ANKDD1A
TM9SF1	TMEM29
DNAJB9	LRP5L
C14orf159	ZDHHC22
VPS4B	GRAMD3
DNAJB1	CSMD2
BAG3	HMGN3
BMP2	SIN3B
EFNB3	ZNF537
COL9A2	SMARCC2
TOR1AIP1	ZNF573
EMILIN2	MGC21881
F2RL1	MET
NEU1	PILRB
P4HA1	DNAJB12
PFKFB4	WDR73
S100A16	MAN1C1
TGFBI	UNQ3045
FKBP2	FBXO2
FOXA2	KCTD8
ANXA2	ZNF600
SH3BGRL2	SPSB2
ALCAM	MKI67
CRI2	SNAI3
DENND2A	AGPAT7
HYOU1	LOC220686
FAM8A1	GIYD1
PLAC9	LOC400509
LEPRE1	NRXN2
LMNA	FLJ11286
CDC25B	GRIPAP1
SLITL2	DIDO1
CKAP2	PACSIN1
KIAA1522	BRWD3
USP38	DKFZP434A0131
C20orf108	FLJ34443
UBE2J1	FARSLB
GALC	PLD2
C3orf58	PPL
MYADM	SLC4A11
PRDM4	GAS8
CTHRC1	HPS1
SMARCA1	HIST1H2AC
HADHA	FCHO1
ITLN2	PLCB3
SPATA7	HIP1R
PLAU	MGC20983
TNFRSF10B	KCNK6
RSBN1	MAP3K12
RCOR3	HIST1H2AM
MCFD2	KIAA1244
WNT3A	CROP
GAD1	WDR72
EPHX1	ACVR2B
KDELC2	C1orf172
SOCS2	GRTP1
RUNDC1	CHGB
AP3M2	C10orf77
TMEM16F	HBQ1
MFAP4	INHBE
AP3M1	GPR160
RABEP1	ACAD10
CMPK	USP36
CRTAP	ZBTB40
C5orf21	PPP1R16B
IGSF4	CDC2L2
ANKRD33	FLJ31438
RNF175	HIST2H4
ANGPTL2	CLOCK
CCDC71	DNTTIP2
ZCCHC3	MGC21830
PPM1D	GRIA3
CXCL12	GMEB1
IL13RA1	ATG4D
NRM	ITGB1BP2
ALDH2	HMHA1
GRINA	ALS2CR14
FZD3	TTC14
LGALS3BP	DACT2
KCTD10	ZNF160
KIF4A	TBC1D2
LRIG3	MSI2
TCHP	POLM
RANBP5	DKFZP564J102
PTPN13	SEMA6C
B3GALT6	MUC1
RNF144	RIT2
SDC2	CEBPD
C1orf187	AMH
FAM46A	VAMP1
FBXO34	C18orf19
COL4A6	ZNF519
EXT2	FLJ45337
EFHD1	RBPMS
GAMT	RANBP2
C13orf7	SLC27A2
CTSZ	CEP152
TMED10	EAF2
NMT2	NSUN5C
SEC61A2	LOC285908
TMEM27	ZNF334
LCMT2	LOC317671
MAN2B2	GALNTL4
CDA08	LOC285989
ARSE	TNNC2
ZNF521	FAM54A
PTHR1	CUTL2
SRPX	HCST
C11orf51	SLC25A21
TAGLN3	ACOT4
SLC16A2	C14orf149
PBK	ZMYM5
KIAA1600	FAM80B
RASL12	CRYM
MAP6D1	SPTBN1
SLC39A8	TRAF3IP2
DHRS8	PLA2G7
PALM	FAM18B2
CPSF2	FLJ10404
TMEM30A	TFDP2
PNMA1	HCN3
HLA-B	ZNF692
MUT	TCF7L2
P4HA2	MGC3020
BNIP3L	ZNF626
CAMK2N1	LOC389791
TRAK2	TUBGCP6
SALL3	CEP164
CYB5R1	LOC347273
MAP2K4	ABCA3
SPRY1	STXBP5
PCDH19	BCL11B
UBE2D4	OLIG2
LUM	TXNL4A
INSIG1	ZWILCH
MGC4268	TRAIP
HIATL1	NLE1
RNF19	RAFTLIN
NIPA1	FLJ21106
DUSP4	KIAA0963
CDC42	RWDD1
ZNF410	C5orf16
KIAA0286	RLTPR
NRBP1	MGC11266
FLJ21127	SPIRE2
SPON1	SLC7A10
SOX17	FLJ22746
PDCD7	STEAP2
CNKSR3	ZNF101
LEF1	PROCA1
SMAD6	RAB12
HOXB2	HIST1H4H
CNTFR	INPP5B
C9orf127	VAV3
PKIA	MLPH
SLC35D2	LPXN
FAM89B	FAM63B
SERTAD2	EPHB6
SEC24D	ZNF418
EIF4ENIF1	C17orf69
BCAR3	FAM101B
AK1	WBSCR20B
TIGD5	PLA2G4C
FLJ31951	ZXDC
SELT	PLEKHG4
FLJ10159	SRGAP1
BBS2	KIAA0408
ANP32A	CROCC
MIXL1	FAM80A
RAB33B	NFKBIZ
CHPF	GYLTL1B
RIPK1	NPL
D4ST1	TES
NOMO1	PGAP1
FUT8	BSN
BACE2	BTBD14B
KLHL7	TRERF1
SLC16A3	IPP
KIAA0644	TMEM50B
HES5	KIAA1434
YOD1	PROK2
LOC125893	CYP2J2
HSDL2	C1orf182
CPS1	SULT4A1
TEX264	LRCH3
FLJ11155	SLC25A16
TCF12	C21orf66
PFTK1	DNM1
MTMR3	C20orf12
SLC9A6	FER
R3HDM1	CPT1B
PCGF4	FABP6
FAM43A	ADORA2A
TCEAL7	ALKBH8
FCHSD2	MGC11102
PSMD5	ARFGEF2
CRIP1	MMP24
NAB1	ARPM1
CUEDC1	CCNA1
FLJ45187	GK
TSPAN14	ZNF124
GSTM1	MGC99813
SATB2	OSBPL7
SNX16	HIST2H2BE
KCNG1	DKFZp434N035
TMEM50A	HSPA12B
NEF3	RAB26
TBL2	ZBTB25
TNIP1	GPR176
TNRC15	LOC402682
NALP1	NFKBIL2
TERF2IP	MYO1D
MYCN	C1orf201
C14orf130	FLJ10292
FLJ22471	HP1BP3
CASK	GTF2H2
FNDC3A	ARHGEF1
RAB21	ACTRT1
PKM2	ADCY9
CYTL1	RLN2
SERPINF1	U2AF1L2
KIAA1443	MPL
TPBG	SOLH
LOC144233	ST8SIA5
ERCC1	TBC1D17
FYTTD1	DOCK2
DHX9	ANKRD41
FAM105B	ACOXL
CDC2L6	DOCK3
DCK	OR2A42
C1orf166	CD40
CTSK	MNS1
RABGEF1	SYT17
ZMAT5	SYT3
C9orf41	CFD
BIRC6	VIPR1
FHOD3	KIAA1530
COL4A2	DUSP2
ACPL2	COL22A1
SP3	MTAC2D1
MPP5	DEF6
PAQR8	CCNL1
MORN2	DPPA3
ZNF615	PKD1
MTMR6	TLE6
ANGPTL4	RASGRP2
TSPAN12	MTHFD2L
AKAP7	RBM35A
FAM35A	CLDN15
ARHGEF3	NOL10
FAM65A	DHDH
HIST1H2BE	SF1
TRAFD1	IL2RB
ACP2	DDX19B
MARS2	PDPK1
MGC3265	CXCL3
SNF1LK2	ZNF442
NDFIP1	C16orf52
GAS1	LCK
C10orf32	SPN
TFAP2A	LGALS3
IPO7	HIST1H2BG
KBTBD11	KCND1
SLC15A3	IRF6
TNFRSF19	CEBPA
BMP6	SCG2
C5orf14	C11orf54
TCFL5	BRAF
B3GTL	MAMDC4
HOXB8	HSF1
CD151	LOC442582
DKFZP586H2123	LOC441376
SERTAD4	ZNF276
LONPL	SCNN1D
DAB2	FAHD2A
CALCR	WWP2
ARFGAP3	C1orf56
F2R	MTMR7
SGPL1	PDZD6
GBA	INADL
ACOX2	SFRS16
BRMS1L	USP25
PRR7	TEX9
FER1L3	TNFRSF11A
CAMK1	FLJ34047
BGN	TMEM86B
C14orf35	PPM1B
DDEF2	LOC389549
RNF113A	KRT3
ATG16L1	PNMA6A
CNTNAP1	BTBD11
ANTXR2	NKX3-1
WFIKKN1	VCX
MORC4	CRYGS
RNF121	ARID4A
SMYD2	C1orf91
BTBD3	CD74
KEL	FLJ39653
FAM20C	TRPC5
AER61	LAG3
DYNLT3	OBSCN
POLD3	SH2D3A
ATG5	ODF2L
KIAA1524	DPP6
SLK	KIAA1804
ZNF426	SYNC1
ATBF1	TMEM104
TSC22D3
DLG4
KDELR3
LRRN5
FGF19
HAS2
FUT4
KIF3B
DDHD2
SCCPDH
BOC
ST3GAL3
NFIL3
SLC2A14
RAB22A
CTSB
AP2B1
SPRED2
COG6
RNF24
NYREN18
NKIRAS1
CRIP2
TTR
NOX4
ARHGEF6
ZFHX2
AASDHPPT
GLT8D1
NOMO2
TIPARP
PVR
CTDSPL2
LOC387921
JAM2
ME1
TP53RK
LHX2
CYP1B1
ZNF189
NAV2
SLC7A6
HMOX1
ADAMTS1
LANCL2
FECH
PHKB
ZNF694
LRRC17
SOCS1
C13orf21
COL4A3BP
PPP4R2
HIST1H2BC
FZD6
PTGIS
AMHR2
HPCAL1
RSBN1L
STIM1
HIST1H2AB
CABLES2
C10orf61
EDG3
HOXA2
EXOC8
FGB
MSI1
TPK1
TSC22D2
ENPP2
BMP4
TFPI2
DLL3
NFYB
MAGED2
RLF
ZNF503
ASXL1
TNFAIP1
SPATS2
HIF1AN
PAPPA
CRAT
STOX1
NDST1
RAB18
GDPD2
APOB
GBE1
GGCX
SMAD3
TOPORS
TBC1D9
SIAH2
RASD1
SRC
C8orf58
HOMER3
ANP32C
RAB32
FLJ44216
MEIS3
HES1
C10orf56
FLJ21827
PPAPDC3
PTPRA
SCML2
SHB
ZNF200
KIFAP3
SURB7
HBP1
P2RX4
PITRM1
NRCAM
EBI3
MEIS2
TGFBR3
FLJ38451
CCL2
BRD8
ARRB1
DNALI1
SPFH1
LZTFL1
HEXIM2
DET1
CD1D
SAP18
KIAA1539
TEX2
PPT2
FGF3
DCAMKL1
RAB4A
AQP11
PCDH10
MGC33846
CLDN19
NYD-SP14
GDPD5
MGC35048
NUDT18
FLJ11171
YWHAE
FNDC5
NAV1
CEP57
ATP2B4
SMARCD3
RNF103
PIK3R1
JMJD1A
ALDH1A3
TUBGCP3
BTBD5
HIF1A
C20orf75
CALB2
RBL2
HM13
NNT
METRN
GPR37
RBKS
ASNA1
ASB13
KLF11
MESDC1
SLC12A2
IL17RD
FKBP10
LPIN2
POFUT1
GP1BB
GLIPR1
COL6A3
OPN3
FBXL13
RKHD3
RGS5
NCALD
LIFR
ATXN10
ECHDC3
PRIM2A
RECQL
INPP1
B4GALT2
WDR35
LYPD1
GNG2
METTL7B
TSGA14
ZNF702
GJA4
SCAMP2
ZBTB5
MAP2K2
UNC5D
CA4
PNMA2
GBX2
RARA
MATN2
LEMD1
RASL10B
MESP1
C8orf72
IER5L
NEBL
REEP4
CHURC1
RDH10
LOC286187
DNAJB5
PRKAA1
TXNDC13
ZRANB1
MGC7036
GPR143
SPINK1
GATM
C9orf48
FLJ11184
CCPG1
TNFRSF11B
DYRK3
CRISPLD1
PHLDB2
OPTN
CYB5R4
FOXJ1
ZNF606
MERTK
TMEM65
SUSD1
ST6GALNAC5
ZNF250
CRNKL1
SKI
BMPR2
ZNF295
ZNF228
TICAM2
YIPF5
TP53INP2
SULF1
MVK
PANK1
LRP4
KLHL4
ID4
LRFN5
C14orf43
ZNF285
MON2
ACY1L2
GALNT4
USP47
PLEKHA4
SETD8
PIGH
LOC63920
SPSB4
PKP2
PAIP1
AMPH
LGP1
SNAP29
TOLLIP
ZC3H12B
MFNG
AMFR
EPHB1
TBC1D19
SUFU
NIPSNAP3A
JAKMIP2
LIPG
MTM1
BMP5
SPHAR
ABCD3
ATRN
MAGEH1
VPS54
C1RL
PDGFC
CTSH
ARL3
ZNF264
CHST3
C9orf28
PRSS35
ZNF684
GABBR2
RRAGB
GREM1
CTBS
RIN2
TMEM62
ARNT2
PDE1B
NKD1
PDIK1L
PLA2G2A
WNT5B
OSBPL6
MAP1A
B3GALT7
GMPR
DPP4
HABP4
C2orf11
DYNC1LI1
ZNF423
CYP11A1
TTRAP
DCX
HEY1
ZNF28
ARMC4
CXCL6
FAM46C
OSAP
GTF2H1
COG8
MAP2
RGC32
SPATA2
MGC15476
GALNS
BHLHB9
BHLHB2
DYNC1I1
EXOC6
UBE2R2
NRGN
KIAA1914
ZNF561
SLC25A18
WDR7
NUAK2
RGS4
APOBEC3B
SEMA3C
WNT10B
PARS2
SERAC1
ARNT
SNX12
ROCK1
HDAC8
RNF182
CENTB2
C10orf26
MGC33692
TMPO
F10
GJA7
SDK2
CNIH3
ISL1
FLJ11017
ST6GALNAC2
LOC92691
HNT
DDX20
FLJ16542
CDC42EP5
GNAZ
SLC1A2
FGA
KIFC1
RECK
CDC42EP1
ZNF181
VPS24
ADSSL1
SESN3
VAMP5
SCML1
ZHX1
SEC23A
ABI3
ZDHHC2
MKNK1
CRLF1
NDRG1
C3orf63
SLC2A10
SOX9
CCR7
RPS6KC1
HHEX
PLSCR4
MSRB3
PDGFRA
LPHN3
CREM
PDGFD
MXRA7
OXSM
WNT5A
CEECAM1
AJAP1
ZNHIT4
GADD45B
ANK2
PPP1R14C
NTF3
TFAP4
SCAMP4
NPY
HSPC049
NAPA
GATA5
RBMS2
LRRC54
IL11RA
AMBP
FBXL3
ST6GALNAC3
SNX25
SMTN
ZNF146
NDUFC2
EPAS1
MANEA
ARL4C
MSX2
KIAA1586
EGLN1
DMN
FLJ10916
STOML1
GIMAP2
DLL1
LOC168850
KIAA1370
HES3
RUFY3
GLCCI1
GSTA1
CDX2
DNAJA5
ZNF438
DKK4
C5orf3
KLHL14
LRP1
C3orf15
MAFB
DSP
DMRTA1
ST8SIA2
OPRK1
ATP7B
ZNF564
PLA2G12B
TMEM128
MMRN1
LRRC3
CAPN2
LOC440925
F2
EFNA1
BAALC
MTTP
OR52A1
BCORL1
ALDH5A1
PDE3B
CPEB3
FLJ20054
C17orf71
THRAP2
IRX5
RAD50
PARP9
KCTD18
NRTN
FKBP9
SLC22A5
TARSL2
CDK8
ZNF432
USP15
STRA6
LRP5
COL13A1
TMEM35
HLCS
C1orf149
SLC22A18
SORBS3
ARID5B
HSP90AB6P
FLJ14213
NEFH
CDC6
HABP2
GHR
MDS032
DCLRE1B
GAA
WBSCR17
ARSD
C19orf4
PTX3
VGLL3
FAM43B
MMAA
EDG1
ZNF658
SERPINB9
EDNRA
ORC4L
MBNL3
ASCL1
FLJ13946
ELF4
F3
SALL1
SYNJ1
EIF5A2
GPM6A
TNFAIP3
C8orf13
LRP2
ANGPT1
FAM29A
PPP2R2C
FLJ23191
SHBG
DDC
PPP1R3D
CTNND2
FLJ37078
INPP5F
ARHGEF17
TGFBR1
ADAMTSL2
CAMTA2
RPS6KA3
MUSTN1
TMEFF2
FAM89A
C14orf111
ITGA9
RABL5
ABHD6
PRRX1
SLITRK2
BPGM
RELN
ZYG11BL
ZNF248
MMP2
THRA
MOBKL2A
RGMB
C3orf54
MGC12965
HEXIM1
DNAJC1
C12orf34
MTCH2
UBE2NL
MSL2L1
FLJ25477
EFEMP1
ZBTB16
MGC17624
PPARGC1A
ZNF669
DNER
DDX52
NFYA
HLXB9
LIX1
C20orf103
RASSF2
C6orf65
APBA2BP
C9orf9
DNAJB4
SLC27A4
SAMD3
APBA2
FAM38B
MYEF2
PIP5K1A
SRR
KCR1
LOC284296
OACT2
CAMP
INDOL1
EMP1
SNCG
PCAF
TDRD7
TMEM16A
CD82
C20orf39
NCAM1
CASP7
SHC3
PRPH
LOC492311
HS3ST1
DSCR10
FZD1
WNT3
ZNF235
SST
CGB5
CSS3
ZNF700
C14orf152
SCRG1
LOC283219
GATA6
ITPR1
DEFA6
OTOF
NAB2
ANKRD38
C11orf9
C6orf54
FLJ32675
PROC
DUSP9
STK32B
TLE4
IHPK3
PRRG2
KLHL13
REN
C7orf16
VIL1
MGC33214
HOXB9
EDG2
PLEKHA6
PRKAG1
ZBTB11
REL
NID2
USP54
FLJ13391
PCDHGB5
MAP3K8
TRPC4
CD59
GPRC5C
SUV39H2
SORCS2
GLB1L
PTGS1
GATA4
ZFHX4
ZNF570
ALDH1A1
NCOA6IP
PKIG
ZFP1
LOC399947
OKL38
SNF1LK
HRC
ZNF25
MESDC2
SLC9A9
FLJ46836
BCHE
CASC5
PPIL6
RSHL2
NUP98
C3orf32
SLC35D1
OR4C15
PAX6
DOCK8
FLJ12681
LMO2
MGC13057
PLAGL1
EPHB3
C1QTNF5
SCT
ZC3H6
FLJ30990
FLJ10357
HMG2L1
CBR3
C1orf95
LHFPL1
LOC283537
S100A3
PURA
FIBCD1
C1orf9
ADAM17
KITLG
KLF1
RAB11B
ULK2
CXorf6
ATP8B3
ETAA16
AHDC1
KIAA1799
TNFAIP8L1
ZKSCAN1
TMOD1
EFNA3
ZBTB41
ANKRD6
FAT2
TNFAIP6
LHX1
KLF12
FLJ37440
TTLL1
C1orf69
ZFX
CA13
TMEM121
KIAA1328
PIK3R3
TNFRSF1B
ANKRD9
CSH1
TMF1
PLD1
GNB4
CCDC9
TULP1
SYT2
LOC201181
CABP7
IFIT1
LHCGR
PRKD3
CDH12
CLDN18
CHRD
SPOCK2
YAF2
T
C1orf124
RetSat
CALCOCO2
ZNRF2
MOBKL2C
XCR1
RAB36
MGC13024
COG5

## Sheet: Table S5 Miz-1 KD gene exp chan
Genes up-regulated in Miz-1 KD hESC	Genes down-regulated in Miz-1 KD hESC	Miz KD up, Myc KD up	Miz KD down, Myc KD up	Miz KD up, Myc KD down	Miz KD down, Myc KD down
1232 genes	151 genes	70 genes	44 genes	57 genes	2 genes
ADAMTS19	AP3S1	ANKRD9	APOBEC3F	AHR	EGR1
APEX2	BAX	ANP32B	APP	ALPP	LEFTY2
API5	BTG1	AP1M1	BAX	ANKRD30B
APOA1BP	C14orf4	ARL2BP	CASK	AUTS2
APOC1	CASK	AXIN2	CGB8	C21orf55
ARPC1A	CGB8	BTBD6	CLCF1	CABLES1
C14orf85	CHIC2	C3orf58	CRYAB	CCRN4L
C16orf80	CYCSP52	CCND1	CSNK2A2	CHTF18
C1orf144	DACT3	CCND2	EFNB2	CKMT1A
C8orf40	EGR1	CHD7	EPHX1	CXorf15
CCT6A	FBXO34	CHST7	EXT1	DDX23
CDAN1	FTL	CHSY1	FBXO34	DDX55
CKMT1A	GGNBP2	CMTM3	HIST1H2AB	E4F1
DERA	HIST1H2AB	CNTNAP2	HIST1H2BC	FAM46B
DHCR24	HIST1H2BC	COL4A1	HIST1H2BE	FAM60A
DNAJC9	HOXA5	CPD	HOXA5	FAM63A
DUS3L	IDH3G	CPNE3	HOXB5	FSCN1
DUSP19	LOC136143	CRABP2	HOXB8	GMDS
EBPL	LOC286512	DIRC2	HOXC8	GRTP1
ECHS1	LOC388588	F2RL1	IFIH1	GSTO2
EFHA1	LOC391124	FST	LAMP2	HIATL2
EXOSC9	LOC401677	FZD2	LGALS1	IDH1
FAM136A	LOC440927	GANAB	LOX	INDO
FAM32A	LOC552889	GLUD1	MEIS1	KRTCAP3
FAM96A	LOC643870	GSTM1	MT1A	LMOD3
FANCG	LOC644762	GSTO1	NFIX	LOC147804
FBL	LOC646753	GYPC	NRBP1	LOC440348
FLJ25363	LOC648343	H2AFY	PCDH19	LOC441087
FZD2	MEIS1	H2AFY2	PPP3CB	MCM8
GDI2	NFKBIA	ID3	PPP3R1	METTL3
GJC1	PICALM	IL17RD	PRR7	MT1G
GTPBP6	RNU1-3	JAM3	PRRX1	NACA
HDDC2	RNU1-5	KIAA1522	PSENEN	NIP7
HGS	RNU1G2	LDB2	S100A6	NPIP
HMGB2	RPLP0	LEPREL1	SCAMP2	PHF5A
HNRNPA3	SCO2	MT1F	SERTAD2	PIP5K2B
HNRPA1P4	TAF10	NDN	SH3PXD2A	PNN
IFITM1	TBC1D19	NINJ1	SKI	PNPT1
IFITM2	TSHZ1	OLFML3	SLIT2	PTPLAD2
IRAK1	ACTR10	PERP	TBC1D19	RAB25
LAPTM4A	APOBEC3F	PEX19	TCEA3	RABGGTB
LDB2	APP	PFDN6	TEX264	RAXL1
LMOD3	BAT3	PGM1	TIMP2	RCOR2
LOC100130835	BCL2L1	PLAU	TM9SF1	RHOT2
LOC100131609	BECN1	PLOD1		RPL7L1
LOC100133372	C6orf125	POLR3GL		RPS15
LOC374395	CAMK2G	PQLC1		RWDD1
LOC387934	CEBPB	PRKCA		SMG5
LOC391019	CHPF2	PRKRIR		STMN3
LOC402112	CLCF1	PTMS		TBC1D16
LOC402644	CLIP3	RAP2A		TDRD1
LOC441377	CRYAB	RBP1		TIGA1
LOC441506	CSNK2A2	RGMA		USP49
LOC642357	DDX41	RNF175		WBSCR22
LOC642817	DNPEP	RPS23		XPO6
LOC642989	EFNB2	SCARB2		YBX2
LOC643272	EIF3I	SEMA6A		ZNF14
LOC644250	EPHX1	SERPINE2
LOC645157	ETFA	SFRP2
LOC645385	EXT1	SH3D19	Summary
LOC645436	FAM53C	SMARCE1	Miz1 KD	Myc KD	Number of genes (Overlap)
LOC647030	FBXO33	SOCS2	UP	UP	70
LOC648210	FXR2	TIGD5	DOWN	UP	44
LOC648638	GAPDHL6	TIMP1	UP	DOWN	57
LOC651064	HIST1H2AE	TMEM47	DOWN	DOWN	2
LOC653156	HIST1H2BE	TNC
LOC728188	HOXB5	TNS3	Summary Miz1 direct targets
LOC728782	HOXB8	TSPAN3	Miz1 KD	Myc KD	Number of genes (Overlap)
LOC728809	HOXC8	TST	UP	UP	11
LOC728973	HSD17B8	TUBB4Q	DOWN	UP	7
LOC92755	IAH1		UP	DOWN	5
LRAP	LAMP2
LRRC42	LGALS1
MAGT1	LOC100131866
MBD4	LOC127295
METAP2	LOC401676
MRPL14	LOC642691
MRPL36	LOC644482
MRPS10	LOC653773
MRPS22	LOC729903
MSRB2	LOX
MTA2	MIR21
NT5C	MNT
NUP62	MT1A
PBX2	NFIB
PLEKHO1	NFIX
PNPT1	NRBP1
POLR3K	ODZ4
PRSS8	PCDH19
PSMB6	PDGFA
ROCK2	PITX1
RPL8	PPP3CB
SC65	PRR7
SNRPA1	PRRX1
SOX4	PSENEN
STRAP	PURB
SUCLG1	RAB10
TDP1	RAP1BL
TIGA1	RBMS1
TIMP1	RNU1F1
TMEM158	S100A6
TSKU	SERTAD2
UCHL3	SGK
UROD	SH3PXD2A
USP49	SKI
ZNF549	SLC25A4
ZW10	SLIT2
ABCE1	SLMAP
ABCF1	SNX2
ACBD3	SREBF1
AHCY	SYT11
AHR	TCEA3
AKR7A2	TCF4
ALDH3A2	TEX264
ALG6	TIMP2
ALKBH5	TM9SF1
ALKBH6	TMEM150A
ALPP	TRAPPC3
ANAPC13	TRIM44
ANKRD30B	TSC22D1
ANP32B	TTC39C
ANXA2P2	TWIST2
ARF3	UBR4
ARGLU1	UBXN1
ARHGEF10	USP19
ARHGEF5L	VPS37D
ARL2BP	VPS53
ASXL2	WDR22
ATOX1	YIF1A
ATP5A1	ZFHX3
ATP5C1	ZNF148
ATP5F1	IFIH1
ATP5I	JUND
ATP6AP2	LEFTY2
ATP6V1F	LOC100134424
AUTS2	PPP3R1
AXIN2	RN5S9
B4GALT5	ZNF385A
BCCIP	ATP5L
BEX4	COL7A1
BMS1P5	CSK
BRD2	DDAH2
BUB1	LOC347376
C10orf35	LOC728666
C12orf41	MEA1
C14orf104	NUMBL
C14orf106	NUP88
C14orf135	RPL12
C16orf75	RPL30
C18orf21	RPS12
C18orf55	SCAMP2
C19orf10
C1QBP
C1orf77
C20orf3
C21orf55
C2orf69
C3orf21
C7orf26
C7orf47
CAPN1
CCBE1
CCDC59
CCDC86
CCNA2
CCND1
CCND2
CCND3
CCT2
CCT8
CD9
CDC23
CDC7
CDK4
CDK5
CENPN
CHAF1A
CHAF1B
CHD1
CHD7
CHSY1
CHTF18
CIAO1
CIRBP
CLDN6
CLDND1
CLIC1
CNO
CNTNAP2
COL4A1
COL6A1
CPD
CPNE3
CPXM1
CRABP2
CREB3L2
CSTF2
CTDSP2
CTSC
CXorf26
CXorf64
DCBLD2
DCLK1
DDOST
DDRGK1
DDX1
DDX21
DDX23
DDX28
DDX5
DHRS7
DHX38
DNAJC7
DPF2
DPP9
DRG1
DTD1
E2F3
EBNA1BP2
ECT2
EEF1G
EIF1B
EIF2B5
EIF3H
EIF3K
EIF4A3
EIF4B
EIF4H
EML4
EPRS
ESYT1
ETF1
EXOSC6
F2RL1
FADD
FAM119A
FAM171A1
FAM174B
FAM175A
FAM36A
FAM63A
FARSA
FASTKD1
FAT3
FH
FKBP11
FKBP3
FLII
FLJ35390
FLJ46309
FLOT1
FSCN1
FST
FTSJD2
GAL
GALK1
GAR1
GINS3
GJA1
GLG1
GLIPR1L1
GLRX3
GLUD1
GORASP2
GPI
GRTP1
GRWD1
GSTO1
H2AFY
H2AFY2
HARS2
HAT1
HCFC1
HEATR1
HLA-E
HMGCS1
HNRNPH1
HNRNPK
HNRNPM
HNRNPUL2
HNRPA1L-2
HNRPK
HSBP1
HSD17B4
HSPC111
HSPC268
HSPE1
ID3
IDH1
IFNGR2
IGDCC3
IGF2BP2
IGF2R
INO80C
IRF3
JAM3
JMJD8
KAL1
KHDRBS1
KHDRBS3
KIAA0831
KIAA0907
KIAA1522
KIF11
KIF20A
KLHL9
KNTC1
KRTCAP3
LANCL1
LAPTM4B
LAS1L
LDHB
LDLR
LEPREL1
LLGL1
LOC100128288
LOC100129211
LOC100129362
LOC100130003
LOC100130516
LOC100131531
LOC100132391
LOC100132673
LOC100133012
LOC100133233
LOC100133516
LOC100134304
LOC100190938
LOC134997
LOC151579
LOC158345
LOC284393
LOC285053
LOC285900
LOC286157
LOC347544
LOC387703
LOC387930
LOC388275
LOC389787
LOC391075
LOC391126
LOC400721
LOC402175
LOC440063
LOC440348
LOC441087
LOC442454
LOC641768
LOC641814
LOC643531
LOC644237
LOC644511
LOC644774
LOC644877
LOC644934
LOC646200
LOC646567
LOC646688
LOC646723
LOC646849
LOC646900
LOC647037
LOC647099
LOC648390
LOC648622
LOC648921
LOC649553
LOC650215
LOC652595
LOC652624
LOC652826
LOC653505
LOC654121
LOC728453
LOC728499
LOC728672
LOC728844
LOC729102
LOC729148
LOC729208
LOC729769
LOC730004
LOC730278
LOC730286
LOC730313
LOC730754
LOC731365
LPCAT1
LRRC37B2
LSM14A
LSM3
LTA4H
MAPRE1
MCM6
MCM8
METTL3
METTL5
MFSD10
MGC40489
MIS12
MLF1IP
MLLT11
MPP6
MRPL22
MRPL23
MRPL38
MRPL41
MRPS16
MRPS24
MRPS9
MRTO4
MSH3
MSH6
MT1F
MTA1
MTDH
MYO10
N-PAC
NACA
NAP1L3
NCAPD2
NCLN
NCRNA00219
NDN
NDUFA11
NDUFA12
NDUFA3
NDUFA9
NDUFB11
NDUFB9
NFE2L1
NINJ1
NME4
NOL11
NOP16
NOTCH3
NP
NPIP
NPM3
NQO2
NRD1
NUP160
NUP188
NUP205
NUP54
NXN
OAT
OCIAD1
OLFML3
PAN3
PARL
PARP1
PAXIP1
PCBP1
PCCA
PCID2
PDHB
PDHX
PEBP1
PELI1
PEX19
PFDN5
PFKM
PGAM4
PGM1
PIH1D1
PIM1
PINK1
PIP5K2B
PLDN
PLIN5
PNN
POLE
POM121C
POP7
PPARBP
PPCS
PPM1H
PPP1R2
PPP1R7
PPT1
PQLC1
PRDX2
PRDX3
PRDX5
PREP
PRKCA
PRKRIR
PRPS1
PSAP
PSMA4
PSMA6
PSMD1
PSMD6
PSMG1
PTOV1
PTPLA
PTPLAD2
PTTG1
QPRT
QRFPR
RAB11A
RAB38
RAB3GAP1
RAB3IP
RABGGTB
RAP2A
RAXL1
RBM14
RBM17
RBM23
RBMX
RBP1
RCC2
RCOR2
RDH11
RFWD3
RHBDF1
RHOT2
RING1
RPAIN
RPL23
RPL7A
RPL7L1
RPN1
RPN2
RPS15
RPS18
RPS23
RPS26P11
RRBP1
RRM1
RSL1D1
SALL4
SAT2
SBF1
SC4MOL
SCARB2
SCO1
SEC13
SEMA6A
SEPW1
SERPINE2
SET
SF3A3
SF3B2
SF3B4
SGCE
SH3D19
SKIV2L2
SKP2
SLC25A6
SLC2A3
SLC30A9
SLC35A1
SLC35E1
SLC37A4
SLC5A6
SMARCAD1
SMARCB1
SMARCE1
SNHG1
SNHG6
SNORA61
SNRNP70
SNRPA
SNRPC
SOCS2
SPHK2
SPTLC1
SRPK1
SSBP1
SSR1
SSTR2
STAG3L2
STIL
STRA13
SUCLA2
TAF5
TBCA
TCF25
TDRD1
TET1
TFCP2
THOP1
TIMM9
TINP1
TM9SF2
TMED9
TMEM106A
TMEM131
TMEM160
TMEM17
TMEM209
TMEM39B
TMEM4
TMEM69
TMEM93
TNC
TNS3
TOB2
TOPBP1
TOR1A
TPI1
TRAP1
TRAPPC2L
TRMT112
TSPAN3
TST
TTC27
TTLL12
TUBB2A
TUBB2B
TUBB4Q
TUSC4
UBLCP1
UCA1
UFC1
UQCRFS1
URM1
USP5
UTP6
VAMP8
VPS35
WBSCR22
WDFY1
WDR68
XPO1
XPO6
XRCC5
YARS
YTHDF2
ZBED5
ZC3H15
ZC3H5
ZC3HAV1
ZMAT3
ZMIZ1
ZNF14
ZNF428
ZNF512
ZNF577
ZNF593
ZNF622
ZNF674
ZNF770
ZNHIT1
ZRANB2
AATF
ACBD6
ACTR6
AGK
AK2
AKIRIN1
AKNA
ALDOA
ALDOC
ALG13
ALG5
AMD1
ANAPC11
ANKRD9
AP1M1
ARD1A
ARF1
ARL2
ASPSCR1
ATF6
ATIC
ATP6V0E2
AVEN
AVPI1
B3GNT1
B4GALT7
BCKDK
BEX2
BOP1
BSDC1
BTBD6
BUD31
BYSL
BZW2
C11orf75
C12orf10
C12orf47
C13orf37
C14orf166
C16orf33
C16orf53
C16orf59
C16orf61
C17orf61
C17orf79
C17orf90
C18orf56
C19orf42
C19orf46
C19orf53
C19orf56
C1orf19
C1orf54
C20orf43
C20orf52
C2orf25
C2orf79
C3orf31
C3orf58
C6orf115
C6orf130
C6orf173
C7orf27
C7orf30
C7orf36
C7orf40
C7orf44
C7orf68
C8orf76
CABLES1
CAMLG
CARHSP1
CBS
CCDC137
CCDC23
CCDC90A
CCDC90B
CCNC
CCRN4L
CDC20
CDC26
CDC5L
CDCA3
CDCA7
CDCA7L
CDK9
CDT1
CES2
CETN2
CGRRF1
CHCHD1
CHP
CHST7
CIRH1A
CISD1
CMBL
CMTM3
CNPY2
COMT
COPS3
COQ10B
COTL1
COX10
COX7A2L
CPOX
CRIPT
CTSL1
CXorf15
CYB5R3
CYBA
DCAKD
DCTPP1
DCXR
DDX47
DDX55
DEDD2
DEXI
DGCR6
DGUOK
DHRS7B
DIRC2
DIS3L
DNTTIP1
DPM1
DUSP12
DUSP6
E4F1
EGLN2
EIF3B
EIF3G
ENOPH1
EPN1
FAM195B
FAM3A
FAM46B
FAM60A
FBXL12
FBXW4
FDPS
FEM1A
FIBP
FKBP4
FLJ10374
FLJ22184
FLOT2
FTHL11
FUNDC1
FXYD5
GANAB
GFPT2
GINS4
GLRX
GMDS
GNG5
GNL2
GNPDA1
GPN1
GPR89A
GPS1
GPS2
GRHPR
GRPEL1
GSTM1
GSTO2
GTF3A
GUK1
GUSB
GYG1
GYPC
HARS
HAUS4
HAX1
HCFC1R1
HDGF
HDGFRP3
HDHD2
HEBP2
HIATL2
HIC2
HINT2
HIST2H2AC
HLA-A29.1
HNRNPA1
HNRNPL
HNRPLL
HSPA14
HSPA1B
HSPB1
HTATIP2
ICT1
IER3IP1
IGF2BP3
IL17RD
IMPA2
INDO
INTS9
ISOC1
ITGAE
KHSRP
KIAA0391
KRTCAP2
LIN28
LOC100127918
LOC100128689
LOC100129028
LOC100129599
LOC100129685
LOC100129742
LOC100130009
LOC100130070
LOC100130308
LOC100130561
LOC100130775
LOC100131205
LOC100131526
LOC100131572
LOC100131787
LOC100131989
LOC100132394
LOC100132547
LOC100132901
LOC100132934
LOC100133055
LOC100133163
LOC100133277
LOC100133800
LOC100133823
LOC100134108
LOC100134273
LOC100134504
LOC100134537
LOC124512
LOC147804
LOC168474
LOC220433
LOC283412
LOC284230
LOC338870
LOC387753
LOC387841
LOC388076
LOC388339
LOC388344
LOC388532
LOC388654
LOC389156
LOC391532
LOC391811
LOC391825
LOC392437
LOC399942
LOC401640
LOC439949
LOC440055
LOC440132
LOC440595
LOC440704
LOC440733
LOC440991
LOC441050
LOC441089
LOC441154
LOC442727
LOC550643
LOC641848
LOC642333
LOC642828
LOC643007
LOC643336
LOC643431
LOC643433
LOC643790
LOC644037
LOC644330
LOC644790
LOC644907
LOC644919
LOC645018
LOC645174
LOC645317
LOC645682
LOC645899
LOC645979
LOC646527
LOC646672
LOC646769
LOC646817
LOC646966
LOC647436
LOC647456
LOC648927
LOC648980
LOC649095
LOC649970
LOC650029
LOC650298
LOC651143
LOC651149
LOC652481
LOC652615
LOC652903
LOC653171
LOC653631
LOC654127
LOC654194
LOC723972
LOC728059
LOC728368
LOC728484
LOC728620
LOC728643
LOC728791
LOC728877
LOC729200
LOC729217
LOC729340
LOC729423
LOC729608
LOC729708
LOC729768
LOC729816
LOC730255
LOC730288
LOC730996
LOC731640
LOC731777
LOC731985
LOC732007
LPAR2
LQK1
LRRC47
LSM2
LSM5
LY6E
LYRM5
MAEA
MAP4K2
MCRS1
MED10
MED28
MED29
MED6
MFSD3
MGC3731
MIDN
MIR1228
MIR1978
MIR586
MND1
MOBKL1B
MRPL13
MRPL19
MRPL45
MRPL50
MRPL52
MRPS12
MRPS15
MRPS17
MRPS2
MT1G
MT1X
MTA3
MTIF3
MTP18
Magmas
NARS2
NAT10
NCSTN
NDUFA6
NDUFA7
NDUFAF2
NDUFB10
NDUFB6
NDUFC1
NDUFS7
NDUFS8
NENF
NIP7
NIPSNAP1
NMB
NOLA1
NSDHL
NUCKS1
NUDT5
NUTF2
NXT1
OBFC1
OXA1L
P4HB
PAAF1
PAF1
PAK4
PARK7
PDLIM1
PEMT
PERP
PES1
PET112L
PFDN6
PGAM1
PGD
PHF23
PHF5A
PIGK
PIGP
PIGU
PIN1
PIPSL
PIR
PLAU
PLOD1
PMPCA
PMPCB
PMS2L4
POLB
POLE3
POLR2J2
POLR3GL
PPIH
PPP1CB
PPP1R11
PRDX6
PRMT3
PRR14
PSMB10
PSMC2
PSMD2
PSMD8
PTMA
PTMS
PTTG3P
QTRT1
R3HCC1
RAB13
RAB1A
RAB25
RAB2B
RAB9A
RALB
RBBP7
RCADH5
RDH14
REEP2
RGMA
RHOA
RILPL1
RNASET2
RND2
RNF122
RNF123
RNF175
RNF5
RPL12P6
RPL13
RPL14
RPL21
RPL26L1
RPL35
RPP21
RPS19BP1
RPS3
RPUSD3
RRP15
RRP7A
RSL24D1
RTN4IP1
RWDD1
SAC3D1
SALL2
SAMM50
SCOC
SCYL1
SDF2
SDHAF2
SDHD
SEC11C
SEC22B
SELM
SEPX1
SERP1
SERPINB1
SF3B3
SFRP1
SFRP2
SHISA2
SHPK
SILV
SLBP
SLC25A1
SLC25A38
SLC35A3
SMARCA4
SMG5
SMUG1
SNAPC2
SNAPIN
SNF8
SNORD25
SNRPB
SOX13
SP1
SRP72
SRP9
SSR4
STIP1
STMN3
STRADB
STRN3
SUB1
SUV39H1
TBC1D16
TCEAL2
TCP1
TFB1M
TGOLN2
THOC4
TIGD5
TIMELESS
TIMM10
TIMM17B
TIPIN
TM2D3
TMBIM6
TMED1
TMED3
TMEM115
TMEM118
TMEM136
TMEM141
TMEM14B
TMEM14D
TMEM165
TMEM189-UBE2V1
TMEM205
TMEM47
TMEM9
TMEM98
TMSB15A
TOMM22
TOP3B
TP53
TP53I13
TPM4
TRAPPC6A
TRNP1
TSPAN17
TSSC1
TTC1
TYW3
U2AF1
UBE2F
UBE2I
UCHL5IP
USP11
VASN
VDAC1
VPS72
VRK1
VSNL1
WBP1
WBP2
WDR18
WDR43
WDR54
WSB2
XRCC6BP1
XYLT2
YARS2
YBX2
YIPF1
YIPF3
ZC3H3
ZC3H4
ZFAND2B
ZFP36L1
ZMYND19
ZNF679
ZNF787
ZNF91
ZSCAN18
LOC100008589
MIR1974
SLC38A5
